# Supplementary material for: Expression quantitative trait loci in the developing human brain and their enrichment in neuropsychiatric disorders
Source: Genome Biol. 2018 Nov 12;19:194. doi: 10.1186/s13059-018-1567-1 (PMC6231252; doi:10.1186/s13059-018-1567-1)
Supplement: Supplementary file 1 — Tables S1-S10. containing sample data, top eQTL for all significant eGenes and eTranscripts (FDR < 0.05), results of enrichment analyses and results of SMR analyses in relation to neuropsychiatric traits. (XLSX 987 kb) [file 13059_2018_1567_MOESM1_ESM.xlsx]

## Sheet: TblS1
Table S1: Sample Information
Sample	Sex	PCW	RIN	ReadLength	Total Read Pairs (millions)
11875	Male	19	5.7	2x76bp	110
12107	Male	19	8.2	2x76bp	86
12545	Female	19	7.7	2x76bp	124
12546	Male	19	6.1	2x76bp	68
12993	Male	19	8.5	2x76bp	232
12994	Female	15	8.3	2x76bp	109
13142	Male	19	7.8	2x76bp	307
15240	Female	13	5.5	2x125bp	99
15296	Female	12	7.2	2x76bp	78
15329	Male	12	7.6	2x76bp	117
15468	Male	12	8.8	2x125bp	135
15533	Female	13	8.3	2x100bp	154
15655	Male	13	7.2	2x125bp	107
15768	Female	12	8.9	2x125bp	145
16117	Male	12	8.3	2x76bp	187
16286	Female	13	8	2x125bp	69
16428	Male	14	5.5	2x100bp	194
16483	Male	13	8.6	2x125bp	160
16488	Male	14	8.1	2x125bp	76
16548	Female	18	6	2x100bp	197
16640	Male	14	4	2x125bp	104
16649	Male	13	6.1	2x125bp	106
16810	Male	17	6.3	2x100bp	117
16826	Male	16	2	2x100bp	201
16840	Female	13	8.2	2x100bp	202
16859	Male	12	6	2x76bp	96
16929	Male	14	9	2x100bp	168
17013	Male	13	6	2x125bp	245
17049	Male	12	8	2x125bp	154
17053	Male	14	2.1	2x100bp	141
17054	Male	15	9.1	2x125bp	143
17068	Female	17	8.3	2x100bp	116
17071	Male	14	3.9	2x100bp	153
17072	Male	15	7	2x125bp	85
17081	Female	13	9.1	2x125bp	102
17087	Male	13	7.8	2x125bp	93
17109	Female	13	9	2x100bp	155
17111	Female	12	8	2x76bp	94
17115	Male	15	7.5	2x125bp	119
17130	Female	13	7.7	2x125bp	106
17160	Female	17	3.3	2x125bp	92
17162	Male	17	9	2x76bp	131
17167	Male	13	4.3	2x125bp	119
17175	Male	15	3.4	2x125bp	119
17193	Male	13	9	2x76bp	162
17221	Female	14	9.2	2x76bp	290
17229	Female	16	4.7	2x125bp	128
17264	Male	17	8.4	2x76bp	94
17333	Male	17	5.6	2x125bp	166
17369	Male	15	7	2x125bp	122
17372	Male	13	9	2x76bp	260
17475	Male	13	5.5	2x125bp	155
17486	Female	18	2.9	2x76bp	199
17521	Male	12	9	2x76bp	89
17543	Female	13	2	2x125bp	83
17629	Male	15	7.3	2x125bp	99
17666	Female	13	8.6	2x76bp	70
17671	Male	16	5.7	2x125bp	97
17701	Male	13	7.6	2x125bp	121
17753	Female	12	7	2x76bp	215
17754	Male	13	10	2x76bp	114
17812	Female	14	8.6	2x125bp	121
17835	Female	13	1.8	2x125bp	113
17921	Female	14	2.4	2x100bp	223
17922	Male	15	4.3	2x125bp	122
17923	Female	15	1.9	2x125bp	125
17932	Male	12	4.2	2x76bp	168
18015	Female	14	9.1	2x76bp	117
18055	Male	13	6.5	2x125bp	128
18134	Male	16	7.2	2x125bp	134
18139	Female	12	6	2x76bp	201
18153	Male	16	7.1	2x125bp	176
18208	Male	16	6.1	2x125bp	117
18241	Female	16	5.9	2x125bp	86
18249	Male	13	6.1	2x125bp	114
18266	Female	16	5.4	2x125bp	131
18282	Female	14	4.6	2x125bp	85
18294	Female	17	8.3	2x125bp	93
18349	Female	14	8	2x125bp	130
18355	Female	14	4.6	2x125bp	142
18372	Female	13	7.2	2x125bp	218
18382	Male	15	9	2x76bp	110
18528	Male	12	7.2	2x76bp	106
18529	Male	14	8.1	2x76bp	133
18540	Male	12	6	2x76bp	64
18559	Female	13	3.4	2x125bp	90
18596	Male	13	7.9	2x125bp	99
18611	Female	12	6	2x76bp	104
18653	Male	13	6	2x76bp	68
18655	Female	13	8.4	2x125bp	78
18666	Male	15	2.7	2x125bp	117
18687	Female	14	8.3	2x125bp	132
18694	Female	13	7.4	2x125bp	97
18856	Male	14	5.5	2x76bp	114
18983	Female	18	4.7	2x125bp	152
19031	Female	14	6.2	2x76bp	126
19043	Female	14	4.4	2x125bp	116
19052	Female	15	4.7	2x125bp	100
1117	Male	15	8	2x76bp	108
11396	Female	12	8.4	2x76bp	137
11511	Male	14	8	2x76bp	122
11654	Female	13	8	2x76bp	122
11834	Male	12	8.5	2x76bp	161
11844	Male	13	9	2x76bp	138
11885	Male	12	9	2x76bp	75
11892	Male	13	8.5	2x76bp	124
11900	Male	14	8.5	2x76bp	145
11907	Female	16	9.3	2x76bp	314
11921	Male	17	8	2x76bp	141
11928	Male	13	8.6	2x76bp	95
11952	Male	17	9.4	2x76bp	176
11971	Male	17	8.9	2x76bp	670
12116	Female	14	8.3	2x76bp	114
12134	Male	14	8.5	2x76bp	99
12152	Male	12	8.5	2x76bp	116
12153	Female	14	8	2x76bp	78
12680	Male	13	2.3	2x76bp	145
12972	Female	14	9.4	2x76bp	110
13117	Female	15	7.5	2x76bp	79
13144	Male	12	7.8	2x76bp	84

## Sheet: TblS2
Table S2: Top eQTL info for all significant eGenes. Slope corresponds to expression / dosage of alt allele (as defined by the HRC version 1.1). For all eQTL, see https://doi.org/10.6084/m9.figshare.6881825.
Chromosome	Position	rsID	ENSEMBL_geneID	SYMBOL	TSS_distance	num_var	beta_shape1	beta_shape2	true_df	pval_true_df	minor_allele_samples	minor_allele_count	maf	pval_nominal	slope	slope_se	pval_perm	pval_beta	qval
chr1	169876615	rs12089057	ENSG00000000460	C1orf112	214607	5485	1.0613	253.885	83.0859	7.70903e-06	54	62	0.258333	9.11775e-07	0.37537	0.0716971	0.00059994	0.00129856	0.0267671
chr1	40315366	rs1846158	ENSG00000049089	COL9A2	2449	3842	1.05187	324.13	85.6445	3.26543e-07	34	37	0.154167	3.36748e-08	0.540182	0.0902286	9.999e-05	6.4353e-05	0.00205021
chr1	243078312	rs12071912	ENSG00000054282	SDCCAG8	-177723	3808	1.05997	320.766	83.6328	8.24563e-06	65	75	0.3125	1.07248e-06	-0.552564	0.106319	0.00089991	0.00180205	0.0347636
chr1	75795749	rs1146642	ENSG00000057468	MSH4	-1134	4554	1.0473	261.277	84.1406	7.89816e-06	61	70	0.291667	1.09871e-06	-0.584718	0.11263	0.00119988	0.00150728	0.0303072
chr1	17027531	rs6696035	ENSG00000058453	CROCC	287257	3333	1.03774	251.898	84.3945	2.00924e-06	17	17	0.0708333	2.27182e-07	-0.754667	0.135785	0.00039996	0.000373837	0.00939262
chr1	108129839	rs11185279	ENSG00000085491	SLC25A24	71009	3926	1.06066	298.093	83.9844	3.97826e-06	87	113	0.470833	4.76645e-07	-0.378535	0.0702669	0.00089991	0.000766803	0.0173566
chr1	91500888	rs13447455	ENSG00000097046	CDC7	-6	3935	1.0627	255.188	83.4375	1.55885e-17	50	66	0.275	1.01368e-20	0.747753	0.0632005	9.999e-05	4.8388e-16	1.38557e-13
chr1	178851024	rs1544124	ENSG00000116194	ANGPTL1	20027	4338	1.04759	195.708	81.5234	7.54362e-06	79	103	0.429167	6.97623e-07	0.345572	0.0652227	0.00049995	0.00105964	0.022871
chr1	3865266	rs12741965	ENSG00000116198	CEP104	-8053	6258	1.05312	757.043	87.6367	9.02821e-08	56	66	0.275	1.11765e-08	0.398638	0.0640002	9.999e-05	4.0115e-05	0.00135619
chr1	3657856	rs9662052	ENSG00000116213	WRAP73	-5096	5724	1.08029	609.611	85.3711	4.9632e-11	72	90	0.375	1.11281e-12	-0.594279	0.0729712	9.999e-05	7.26995e-09	5.66501e-07
chr1	231264928	rs542321	ENSG00000116906	GNPAT	23720	4754	1.04933	492.792	85.8594	2.82161e-06	85	119	0.495833	4.27232e-07	0.227214	0.0419795	0.0009999	0.000983012	0.0214536
chr1	39901953	rs11207097	ENSG00000117013	KCNQ4	-882060	4115	1.04907	328.171	84.1406	3.74937e-06	15	16	0.0666667	4.55444e-07	0.566137	0.104885	0.0009999	0.000866324	0.0192427
chr1	74739831	rs28712886	ENSG00000117054	ACADM	-984517	4501	1.05024	238.716	83.4375	1.27731e-05	18	21	0.0875	1.75456e-06	-0.749393	0.147513	0.00149985	0.00222636	0.0414032
chr1	20651728	rs639455	ENSG00000117242	PINK1-AS	464	4341	1.05011	426.513	84.9219	2.58201e-14	80	97	0.404167	1.34147e-16	-0.699843	0.0704078	9.999e-05	3.04248e-12	4.82065e-10
chr1	207761142	rs2466572	ENSG00000117335	CD46	9084	3668	1.05953	362.724	85.5859	6.6746e-10	41	45	0.1875	2.45604e-11	-0.726771	0.0966949	9.999e-05	9.52233e-08	5.95564e-06
chr1	46334821	rs6683523	ENSG00000117481	NSUN4	-5357	3326	1.08613	146.835	81.6992	1.4149e-06	49	57	0.2375	9.36118e-08	-0.618031	0.107319	9.999e-05	9.6306e-05	0.00292695
chr1	200680238	rs4072554	ENSG00000118197	DDX59	-10270	4764	1.05635	408.232	85.3711	1.94246e-07	83	106	0.441667	1.7463e-08	0.501358	0.0817702	9.999e-05	4.54387e-05	0.00150618
chr1	84509277	rs312395	ENSG00000122432	SPATA1	2985	4201	1.07011	319.646	83.0078	7.48639e-06	54	62	0.258333	8.69962e-07	0.568466	0.108351	0.00079992	0.00151757	0.0304128
chr1	212700089	rs2221593	ENSG00000123685	BATF3	-105	3729	1.07184	272.907	83.1055	2.8395e-09	33	33	0.1375	7.04341e-11	-0.815964	0.111782	9.999e-05	2.73148e-07	1.54567e-05
chr1	147223423	rs17356024	ENSG00000131791	PRKAB2	-50874	1138	1.03317	91.8276	84.3164	4.82671e-08	12	12	0.05	2.74431e-09	-0.967209	0.148085	9.999e-05	2.90344e-06	0.000131941
chr1	109703414	rs11101985	ENSG00000134201	GSTM5	-8842	3980	1.04857	441.69	86.7188	4.93596e-06	58	67	0.279167	9.26504e-07	0.43338	0.082837	0.00119988	0.00158315	0.0314338
chr1	230755502	rs2493145	ENSG00000135773	CAPN9	8117	4656	1.068	438.296	85.0195	9.36623e-14	78	93	0.3875	6.33993e-16	-1.01444	0.105317	9.999e-05	7.83362e-12	1.12156e-09
chr1	182590629	rs12041279	ENSG00000135828	RNASEL	-1374	3782	1.07483	209.493	81.7383	7.9982e-23	49	60	0.25	1.38591e-27	-0.869302	0.0574902	9.999e-05	5.36893e-22	5.10407e-19
chr1	88961219	rs3738055	ENSG00000137944	KYAT3	31733	3447	1.0396	228.187	84.8633	5.45812e-13	85	114	0.475	4.74032e-15	0.61697	0.0668189	9.999e-05	4.96258e-11	5.78158e-09
chr1	26200813	rs12121284	ENSG00000142675	CNKSR1	23409	2995	1.09542	164.516	81.5625	3.73338e-09	59	69	0.2875	6.50758e-11	0.594791	0.081301	9.999e-05	1.50294e-07	9.09588e-06
chr1	21462949	rs6660003	ENSG00000142794	NBPF3	22820	4531	1.04922	365.377	82.8711	1.2173e-07	57	70	0.291667	6.06606e-09	0.612069	0.0962202	9.999e-05	2.65811e-05	0.000951424
chr1	110039158	rs1834	ENSG00000143093	STRIP1	7580	3964	1.04963	419.567	85.7812	8.45655e-06	47	58	0.241667	1.50797e-06	-0.347451	0.0679101	0.00179982	0.00261934	0.0473471
chr1	165628074	rs10733045	ENSG00000143198	MGST3	-2788	4588	1.05686	438.233	85.7031	8.68061e-09	75	102	0.425	5.01362e-10	0.534768	0.0776	9.999e-05	1.82493e-06	8.85155e-05
chr1	150537646	rs11810419	ENSG00000143401	ANP32E	-301491	1891	1.04346	71.7949	81.3086	2.13206e-05	24	26	0.108333	2.39857e-06	0.369258	0.0737759	0.00069993	0.00113268	0.0240788
chr1	154206248	rs41305088	ENSG00000143552	NUP210L	-51133	3452	1.05539	247.977	83.8672	7.83713e-07	17	17	0.0708333	6.81044e-08	-1.68115	0.288353	9.999e-05	0.000118139	0.00350534
chr1	155592576	rs12043132	ENSG00000143630	HCN3	314992	2501	1.047	210.638	83.2227	1.16192e-05	59	68	0.283333	1.51937e-06	-0.369412	0.0722277	0.00139986	0.00180539	0.0347716
chr1	235782202	rs2011390	ENSG00000143669	LYST	101437	4695	1.03339	429.339	86.8945	1.21922e-06	44	51	0.2125	1.91414e-07	-0.462475	0.0826306	0.00039996	0.00040081	0.00996683
chr1	154680797	rs10908424	ENSG00000160710	ADAR	-52799	2538	1.04032	205.157	84.0039	1.07374e-07	71	82	0.341667	6.6174e-09	-0.656275	0.103475	9.999e-05	1.40487e-05	0.000536147
chr1	58543607	rs12142098	ENSG00000162600	OMA1	3194	4498	1.06163	345.467	84.0039	1.37513e-08	72	84	0.35	5.78309e-10	-0.733839	0.106952	9.999e-05	2.17196e-06	0.000103035
chr1	78141584	rs586300	ENSG00000162616	DNAJB4	162408	3769	1.05882	197.305	81.1914	1.26114e-05	27	29	0.120833	1.24108e-06	-0.609317	0.118024	0.00119988	0.00170203	0.0332115
chr1	74212920	rs488813	ENSG00000162620	LRRIQ3	-14734	3696	1.06535	142.421	81.0742	1.193e-08	75	95	0.395833	2.37637e-10	0.586274	0.0831893	9.999e-05	6.92873e-07	3.66755e-05
chr1	91359068	rs282053	ENSG00000162669	HFM1	45800	4143	1.05337	250.56	82.1289	8.91115e-06	16	18	0.075	9.38232e-07	0.615186	0.117654	0.00119988	0.00157294	0.0312834
chr1	179367194	rs67545145	ENSG00000162779	AXDND1	1473	4461	1.07864	180.524	78.75	1.73709e-06	82	108	0.45	6.96565e-08	-0.599293	0.10288	9.999e-05	0.00016054	0.004564
chr1	179591583	rs1999068	ENSG00000162782	TDRD5	-31	4618	1.0672	188.376	79.4922	5.40006e-15	49	57	0.2375	1.73837e-18	-0.912879	0.0845091	9.999e-05	1.5439e-13	3.13619e-11
chr1	115884318	rs10754390	ENSG00000163393	SLC22A15	-92181	4130	1.06043	338.689	84.2578	4.19414e-06	76	97	0.404167	5.2957e-07	0.273962	0.0510872	0.0009999	0.000930026	0.0204754
chr1	109656105	rs1010167	ENSG00000168765	GSTM4	23	3927	1.04848	426.418	86.0547	5.07855e-06	68	84	0.35	8.68994e-07	0.465926	0.0888018	0.00119988	0.00157294	0.0312834
chr1	19842497	rs147283769	ENSG00000169914	OTUD3	-40017	4900	1.03691	454.792	86.1914	6.91206e-07	13	13	0.0541667	8.85558e-08	-1.11804	0.193723	0.00019998	0.000229684	0.00626732
chr1	169735823	rs79739028	ENSG00000171806	METTL18	59142	5290	1.03792	253.464	84.2578	3.07444e-06	16	16	0.0666667	3.67016e-07	0.746455	0.137024	0.00039996	0.000584142	0.0137866
chr1	121514418	rs12401551	ENSG00000171943	SRGAP2C	329607	75	0.938145	4.6216	99.5703	0.000119364	62	72	0.3	0.00011537	-0.401113	0.0999221	0.00059994	0.000893914	0.0198
chr1	213004666	rs3010786	ENSG00000174606	ANGEL2	11159	3723	1.06728	301.686	83.7695	5.7715e-06	16	18	0.075	7.16648e-07	-0.504137	0.0952632	0.00079992	0.0011013	0.0236017
chr1	247937246	rs61857507	ENSG00000177233	OR2M1P	-184687	4584	1.06809	281.73	82.0117	5.98833e-06	79	100	0.416667	5.69326e-07	-0.565319	0.10575	0.00089991	0.00105896	0.022871
chr1	23859158	rs78199675	ENSG00000179163	FUCA1	9135	3435	1.05759	283.532	84.707	2.59344e-06	29	30	0.125	3.22795e-07	-0.496937	0.0907282	0.00019998	0.000473013	0.0114948
chr1	39572925	rs2068473	ENSG00000182109	AL365277.1	-26739	3517	1.04676	344.228	86.3867	8.44616e-07	91	119	0.495833	1.15391e-07	0.55119	0.096502	0.00029997	0.000194632	0.00541158
chr1	57886800	rs1202826	ENSG00000184292	TACSTD2	690972	4383	1.03269	379.623	86.2109	3.8352e-06	43	52	0.216667	6.42938e-07	-0.536713	0.100935	0.00119988	0.00115862	0.0244335
chr1	173184303	rs3900307	ENSG00000185278	ZBTB37	-683780	2984	1.03995	115.132	82.4414	1.14404e-05	28	36	0.15	1.32975e-06	-0.658752	0.128006	0.00039996	0.000992671	0.0216247
chr1	223950486	rs3991971	ENSG00000185495	AC138393.1	-42258	3791	1.05157	227.135	82.1875	2.04179e-06	66	81	0.3375	1.59321e-07	-0.509374	0.0903362	0.00029997	0.000305124	0.00794282
chr1	247937031	rs6701018	ENSG00000187080	OR2AK2	-28203	5041	1.06431	327.579	82.832	5.58184e-06	77	93	0.3875	5.95469e-07	0.597809	0.112047	0.00109989	0.00118383	0.0247456
chr1	247937031	rs6701018	ENSG00000196071	OR2L13	-161	5101	1.07202	342.078	83.1445	2.45916e-07	77	93	0.3875	1.49128e-08	0.636358	0.103207	9.999e-05	4.14474e-05	0.00139528
chr1	247124299	rs6700824	ENSG00000196418	ZNF124	47716	5768	1.05749	412.679	83.457	3.28727e-06	57	70	0.291667	3.49286e-07	0.368057	0.0674216	0.00039996	0.000904285	0.0199924
chr1	247937031	rs6701018	ENSG00000196936		-11828	5066	1.06476	334.42	83.0078	2.40107e-08	77	93	0.3875	8.90354e-10	0.765345	0.113041	9.999e-05	3.6499e-06	0.000162142
chr1	247937031	rs6701018	ENSG00000197454	OR2L5	-84918	4901	1.06252	306.487	82.3438	3.28175e-08	77	93	0.3875	1.11142e-09	0.712117	0.105913	9.999e-05	4.76521e-06	0.00020629
chr1	247937246	rs61857507	ENSG00000198128	OR2L3	-123437	4786	1.07181	291.283	81.2891	1.05846e-06	79	100	0.416667	6.09111e-08	-0.612684	0.104641	0.00019998	0.000167097	0.00472627
chr1	145891531	rs12402234	ENSG00000198483	ANKRD35	-5666	246	1.01487	21.1787	84.2188	7.79988e-05	24	26	0.108333	1.6571e-05	0.753389	0.166439	0.00119988	0.00149163	0.0301712
chr1	11889913	rs2336377	ENSG00000199347	RNU5E-1	-18240	3645	1.03075	343.837	86.6406	2.94024e-17	78	98	0.408333	1.08365e-19	0.913073	0.080406	9.999e-05	3.70324e-15	9.07359e-13
chr1	10308041	rs17401588	ENSG00000199562	RNU6-37P	9074	3183	1.06205	312.331	83.9453	1.94826e-06	27	28	0.116667	2.03288e-07	0.832914	0.149183	0.00049995	0.00037386	0.00939262
chr1	247937246	rs61857507	ENSG00000200982	Y_RNA	-108543	4832	1.07055	281.035	80.9375	2.22803e-07	79	100	0.416667	8.40056e-09	-0.586001	0.0931534	9.999e-05	3.06569e-05	0.00106835
chr1	11890334	rs4846072	ENSG00000201801	RNU5E-4P	19592	3642	1.0324	343.881	86.4258	7.46622e-06	78	98	0.408333	1.42991e-06	0.572573	0.111635	0.00149985	0.0020842	0.0391693
chr1	247937031	rs6701018	ENSG00000203663	OR2L2	-101238	4857	1.05104	312.969	82.832	7.56584e-06	77	93	0.3875	8.57738e-07	0.570763	0.10872	0.00139986	0.00169873	0.0331744
chr1	244966160	rs2291424	ENSG00000203666	EFCAB2	-3546	5080	1.03982	631.891	86.7773	6.4335e-08	21	23	0.0958333	6.40761e-09	-0.954362	0.15031	9.999e-05	2.67125e-05	0.000951826
chr1	212791942	rs61736926	ENSG00000203705	TATDN3	113	3722	1.02114	304.896	85.8984	1.82495e-06	51	57	0.2375	2.59404e-07	0.644308	0.116565	0.00019998	0.00047049	0.0114521
chr1	37818944	rs12760154	ENSG00000204084	INPP5B	128112	3776	1.04378	386.589	85.5859	5.91561e-08	46	58	0.241667	4.55965e-09	-0.559646	0.0871367	9.999e-05	1.40541e-05	0.000536147
chr1	114087140	rs4641311	ENSG00000213281	NRAS	629753	3936	1.05166	300.872	83.2031	1.25286e-07	61	68	0.283333	6.73236e-09	0.331495	0.0522977	9.999e-05	2.1773e-05	0.000798569
chr1	247194773	rs12136392	ENSG00000215795	AL390728.2	-9292	5753	1.06291	399.34	83.1055	1.01304e-11	28	29	0.120833	8.14629e-14	-1.35771	0.156639	9.999e-05	1.16654e-09	1.06634e-07
chr1	16471093	rs157251	ENSG00000215908	CROCCP2	173589	3686	1.06177	229.458	81.5625	6.27162e-06	83	114	0.475	5.60534e-07	-0.357545	0.0668381	0.00089991	0.00093411	0.0205372
chr1	22022063	rs11586488	ENSG00000218510	LINC00339	-3126	4495	1.05828	437.698	84.7656	5.81807e-08	42	47	0.195833	3.76542e-09	-0.606278	0.0937971	9.999e-05	1.33984e-05	0.000516103
chr1	247937031	rs6701018	ENSG00000224227	OR2L1P	-53237	4986	1.06796	306.513	82.1289	1.29412e-06	77	93	0.3875	9.07931e-08	0.660405	0.11454	0.00019998	0.000225989	0.00618068
chr1	165722083	rs6668108	ENSG00000224358	AL451074.2	-46847	4844	1.07186	387.253	84.5703	7.78273e-07	35	37	0.154167	7.6595e-08	0.837654	0.144327	9.999e-05	0.000162999	0.00462837
chr1	179035523	rs7541378	ENSG00000224687	RASAL2-AS1	-941540	3571	1.08305	215.937	81.1914	7.62135e-06	78	93	0.3875	6.70257e-07	0.389496	0.0733832	0.00049995	0.000930438	0.0204754
chr1	247937031	rs6701018	ENSG00000224830	OR2X1P	-1943	5097	1.08528	314.184	81.8945	9.82425e-07	77	93	0.3875	6.22693e-08	0.662972	0.113325	0.00019998	0.000149086	0.00425875
chr1	166941912	rs2312238	ENSG00000225171	DUTP6	73163	4551	1.05641	385.721	85.293	1.50364e-07	88	118	0.491667	1.27554e-08	-0.537024	0.0866178	9.999e-05	3.26315e-05	0.00113218
chr1	222600932	rs2936048	ENSG00000225265	TAF1A-AS1	11106	3901	1.05999	278.295	84.1602	2.96204e-07	29	30	0.125	2.27079e-08	0.694267	0.114307	9.999e-05	4.56676e-05	0.00150887
chr1	817186	rs3094315	ENSG00000225880	LINC00115	10335	1649	1.05387	119.555	79.707	7.68256e-06	50	61	0.254167	5.32499e-07	0.536475	0.100063	9.999e-05	0.000615286	0.0144499
chr1	1281678	rs3753340	ENSG00000225972	MTND1P23	652615	1497	1.06275	108.179	79.1406	2.73033e-05	12	13	0.0541667	2.37651e-06	1.22701	0.245041	0.00129987	0.00199081	0.0376712
chr1	121510262	rs1853731	ENSG00000226067	LINC00623	596986	125	0.988301	10.7549	92.2656	9.89752e-05	86	108	0.45	5.03884e-05	-0.274941	0.0648826	0.00179982	0.00115772	0.0244335
chr1	235552301	rs400948	ENSG00000226663	MTND4P10	-10887	4498	1.0701	412.655	84.7852	4.62987e-11	85	114	0.475	8.57102e-13	0.548401	0.0669063	9.999e-05	5.32766e-09	4.26333e-07
chr1	42947648	rs7534555	ENSG00000227533	SLC2A1-AS1	-11402	3584	1.07009	167.869	80.7617	2.55978e-07	25	27	0.1125	9.60159e-09	-0.856343	0.136758	9.999e-05	2.05885e-05	0.000759815
chr1	186405853	rs75856021	ENSG00000228238	AL096803.1	-172427	3726	1.04271	189.614	82.5977	4.82561e-09	32	35	0.145833	1.16758e-10	0.790657	0.109888	9.999e-05	4.95987e-07	2.68519e-05
chr1	236539147	rs12744425	ENSG00000230325	AL359921.1	11132	5333	1.03342	515.626	86.4258	5.98856e-09	84	113	0.470833	3.85915e-10	-0.544714	0.0784189	9.999e-05	1.99163e-06	9.51184e-05
chr1	119219552	rs72691108	ENSG00000231365	AL359915.2	79155	3784	1.05816	209.916	81.8555	6.5253e-09	60	65	0.270833	1.38892e-10	0.579149	0.0808966	0.00019998	6.08911e-07	3.25209e-05
chr1	234395074	rs6680900	ENSG00000231663	AL355472.1	-21482	4998	1.05639	519.55	85.9961	6.40223e-07	34	34	0.141667	7.83474e-08	-0.796625	0.137377	9.999e-05	0.000206535	0.00570774
chr1	218634511	rs9725822	ENSG00000232100	LINC01653	591005	5083	1.07123	368.689	84.082	6.22247e-06	93	117	0.4875	8.21583e-07	-0.520244	0.0989059	0.00079992	0.00144008	0.029303
chr1	247937031	rs6701018	ENSG00000232215	OR2L6P	-66099	4950	1.06562	303.771	82.3828	4.45458e-08	77	93	0.3875	1.6227e-09	0.751852	0.113173	9.999e-05	6.29915e-06	0.000264765
chr1	101109649	rs36023027	ENSG00000233184	AC093157.1	83770	4211	1.04297	271.765	84.6094	1.71714e-12	56	65	0.270833	1.66766e-14	-0.902318	0.10044	9.999e-05	1.81947e-10	1.95669e-08
chr1	21171448	rs12117526	ENSG00000236073	AL627311.1	-97696	4334	1.04984	387.092	84.1992	3.48405e-12	52	62	0.258333	3.33126e-14	0.822254	0.0929519	9.999e-05	4.76818e-10	4.68281e-08
chr1	152189630	rs12130219	ENSG00000236427	AL589986.2	-16229	3558	1.05051	191.088	83.1836	1.63545e-09	52	60	0.25	3.71189e-11	-0.746698	0.100478	9.999e-05	1.43462e-07	8.76509e-06
chr1	247937031	rs6701018	ENSG00000237492	OR2L9P	-37711	5026	1.06839	326.091	82.9688	4.50106e-08	77	93	0.3875	1.87602e-09	0.695562	0.105188	9.999e-05	6.65183e-06	0.000275902
chr1	152189630	rs12130219	ENSG00000237975	FLG-AS1	21504	3532	1.04149	188.905	83.5156	1.54069e-12	52	60	0.25	9.8781e-15	-0.848932	0.0934154	9.999e-05	1.14937e-10	1.28248e-08
chr1	156263688	rs4661036	ENSG00000242252	BGLAP	21725	2646	1.05653	198.365	83.8477	7.51546e-06	54	60	0.25	9.91918e-07	-0.542407	0.103996	0.00039996	0.00100589	0.0218725
chr1	74244945	rs483259	ENSG00000254685	FPGT	46732	3518	1.05851	150.967	81.8164	2.75309e-08	70	86	0.358333	7.93296e-10	-0.465839	0.0685578	9.999e-05	1.96219e-06	9.40218e-05
chr1	74219167	rs17592507	ENSG00000259030	FPGT-TNNI3K	20931	3518	1.04343	155.536	82.6172	8.29915e-06	70	92	0.383333	9.27674e-07	-0.512727	0.098009	0.00039996	0.000948279	0.0208102
chr1	25409878	rs111941366	ENSG00000261349	AL031432.2	-142743	3666	1.04036	253.17	82.5781	8.83929e-12	62	72	0.3	5.75859e-14	1.10732	0.126739	9.999e-05	9.84306e-10	9.24086e-08
chr1	150307169	rs71622689	ENSG00000266472	MRPS21	13448	1954	1.04557	72.2142	80.4297	1.29327e-08	25	27	0.1125	2.22532e-10	-0.586071	0.0829994	9.999e-05	4.86402e-07	2.64535e-05
chr1	224356827	rs7517754	ENSG00000266618	MIR4742	41483	4232	1.04177	215.512	82.8711	1.05217e-05	57	67	0.279167	1.28148e-06	0.623305	0.120912	0.0009999	0.00172476	0.0336275
chr1	1743238	rs11486028	ENSG00000268575	AL031282.2	-5551	3356	1.04194	319.651	85.1758	4.74842e-07	60	83	0.345833	4.78256e-08	0.525162	0.0888746	9.999e-05	0.000103069	0.00311655
chr1	7776599	rs11121022	ENSG00000269925	Z98884.2	215	3963	1.04304	378.174	84.9219	1.36009e-06	71	82	0.341667	1.56806e-07	0.520262	0.092208	0.00019998	0.000364298	0.00921081
chr1	7681758	rs947412	ENSG00000269978	AL359881.1	19211	4066	1.07641	383.979	84.2188	3.62166e-06	74	99	0.4125	4.42591e-07	-0.604605	0.111875	0.00089991	0.000812479	0.0182341
chr1	7702490	rs4908683	ENSG00000270171	AL359881.3	-7647	4074	1.05718	363.733	83.2031	1.08641e-11	82	108	0.45	9.1604e-14	0.742579	0.0859028	9.999e-05	1.27466e-09	1.15188e-07
chr1	28247845	rs479144	ENSG00000270605	AL353622.1	-6393	2736	1.06945	121.371	78.9258	1.18504e-06	63	78	0.325	4.4513e-08	0.401638	0.0677873	0.00019998	7.54579e-05	0.00236594
chr1	146036954	rs16827081	ENSG00000271425	NBPF10	107987	332	1.04407	31.6229	83.418	8.09741e-06	27	27	0.1125	1.01647e-06	-0.749073	0.14378	0.00019998	0.000174561	0.0049214
chr1	244977192	rs4658433	ENSG00000272195	AL356512.1	-6105	5081	1.04499	660.525	87.4805	1.56915e-06	66	91	0.379167	2.80409e-07	-0.509419	0.0924607	0.00019998	0.000745613	0.0169577
chr1	994185	rs144071868	ENSG00000272512	AL645608.8	3865	1967	1.05652	139.714	81.5039	1.10654e-06	30	31	0.129167	6.69372e-08	0.76838	0.131706	9.999e-05	9.18419e-05	0.00282013
chr1	159856126	rs11587021	ENSG00000272668	AL590560.2	-10829	4132	1.04722	389.414	86.3086	2.93698e-18	57	74	0.308333	6.41039e-21	-1.07864	0.0904608	9.999e-05	2.20713e-16	6.90213e-14
chr1	222673540	rs12138316	ENSG00000272750	AL592148.3	-12029	3829	1.04785	269.994	83.2031	2.23759e-08	71	100	0.416667	8.56319e-10	0.545073	0.0804096	9.999e-05	3.32908e-06	0.000149568
chr1	242150865	rs12123331	ENSG00000272865	AL591686.2	3350	5356	1.06295	525.716	85.5078	2.82465e-13	50	58	0.241667	2.78252e-15	0.979387	0.104869	9.999e-05	3.47503e-11	4.27928e-09
chr1	121478297	rs6700084	ENSG00000273136	NBPF26	672878	250	0.988356	19.8179	87.3047	3.84122e-08	52	57	0.2375	3.95039e-09	0.90828	0.140744	9.999e-05	9.01078e-07	4.68614e-05
chr1	121501652	rs12060031	ENSG00000278882		777728	437	1.01233	39.6631	85.6641	2.43576e-06	71	84	0.35	3.49353e-07	0.651835	0.119406	0.00019998	8.57614e-05	0.00265745
chr1	247937031	rs6701018	ENSG00000279263	OR2L8	-11828	5066	1.05396	321.753	82.8516	2.47512e-08	77	93	0.3875	8.90354e-10	0.765345	0.113041	9.999e-05	4.12793e-06	0.00018101
chr1	185407633	rs12133877	ENSG00000279838	AL356273.3	-113262	2962	1.03337	187.624	84.1992	1.34206e-05	71	89	0.370833	2.07255e-06	0.514308	0.10204	0.00129987	0.00203023	0.0383256
chr1	45491618	rs1494813	ENSG00000280670	CCDC163	8460	3200	1.05167	160.654	83.5352	5.20404e-23	56	67	0.279167	3.01527e-27	1.01226	0.0676962	9.999e-05	7.49989e-22	6.60177e-19
chr2	241317943	rs10200890	ENSG00000006607	FARP2	-38301	4175	1.04391	320.497	83.8281	1.46401e-08	46	53	0.220833	5.97689e-10	-0.680074	0.0992166	9.999e-05	2.6858e-06	0.000123707
chr2	85426086	rs36118887	ENSG00000042493	CAPG	-7655	3886	1.03901	268.145	84.043	7.45246e-06	27	29	0.120833	1.01106e-06	0.4445	0.0852981	0.00179982	0.00154019	0.0307866
chr2	187291851	rs1706252	ENSG00000065548	ZC3H15	805694	3543	1.04354	77.7411	78.7695	4.24426e-05	76	100	0.416667	3.91903e-06	0.269981	0.0552558	0.00189981	0.00252084	0.0458394
chr2	48595242	rs2140551	ENSG00000068781	STON1-GTF2A1L	65316	4970	1.04806	328.536	81.9336	8.76542e-14	91	111	0.4625	1.66657e-16	-0.974916	0.0985075	9.999e-05	8.78398e-12	1.24266e-09
chr2	135964425	rs13404551	ENSG00000076003	MCM6	-88000	2990	1.07778	124.592	78.2812	3.94318e-07	68	92	0.383333	9.68881e-09	-0.354133	0.056573	9.999e-05	2.19389e-05	0.000803414
chr2	151410845	rs16830019	ENSG00000080345	RIF1	961	3990	1.04951	202.856	81.9531	6.21231e-06	49	57	0.2375	5.89721e-07	0.282528	0.0529317	0.00039996	0.00088559	0.0196339
chr2	233566769	rs62192778	ENSG00000085982	USP40	12	4967	1.04254	487.576	86.1719	1.77812e-06	28	31	0.129167	2.63006e-07	-0.568035	0.102825	0.00019998	0.000630262	0.0147289
chr2	173472377	rs114212270	ENSG00000091428	RAPGEF4	737102	4017	1.06608	364.502	84.0234	1.11261e-05	15	15	0.0625	1.61978e-06	0.560382	0.109894	0.00209979	0.00273141	0.0490307
chr2	219257824	rs12694456	ENSG00000114923	SLC4A3	-369504	4237	1.06863	314.544	84.0625	8.31494e-06	25	28	0.116667	1.15423e-06	0.573963	0.110807	0.00149985	0.00168469	0.0329543
chr2	25166290	rs7591899	ENSG00000115138	POMC	2612	2929	1.05396	161.97	80.9766	2.44199e-06	16	18	0.075	1.60286e-07	-1.01967	0.18088	9.999e-05	0.000253064	0.00678072
chr2	189493963	rs35997606	ENSG00000115368	WDR75	52529	3286	1.02663	149.804	82.5977	3.84844e-06	80	103	0.429167	3.66836e-07	-0.420533	0.0771944	0.00019998	0.000467159	0.0113992
chr2	37926343	rs6738875	ENSG00000115841	RMDN2	3155	4957	1.09467	336.21	80.1562	6.94481e-16	34	40	0.166667	1.87072e-19	-0.763598	0.0678959	9.999e-05	1.42532e-14	3.35398e-12
chr2	47349364	rs72808419	ENSG00000119888	EPCAM	4205	4671	1.05647	404.762	83.9258	7.21782e-09	20	21	0.0875	2.64093e-10	-0.90675	0.129066	9.999e-05	1.3877e-06	7.01725e-05
chr2	241094281	rs57117519	ENSG00000122085	MTERF4	8050	5106	1.05267	434.685	85.0195	2.92689e-07	32	34	0.141667	2.6374e-08	0.733485	0.121423	9.999e-05	7.75074e-05	0.00242381
chr2	219553834	rs6754985	ENSG00000124006	OBSL1	18024	4157	1.05607	281.512	83.0859	1.81397e-06	37	42	0.175	1.61389e-07	0.427291	0.0758182	0.00019998	0.000325659	0.00840374
chr2	87078688	rs2944258	ENSG00000125551	PLGLB2	-669400	1707	1.06575	107.295	80.6055	3.3945e-13	62	72	0.3	5.03065e-16	-1.03398	0.106838	9.999e-05	7.28602e-12	1.06892e-09
chr2	112556217	rs3789724	ENSG00000125630	POLR1B	14301	3485	1.05692	205.26	82.1094	1.51239e-06	25	25	0.104167	1.09271e-07	-0.811826	0.141829	0.00019998	0.000191148	0.00532586
chr2	86247960	rs12472390	ENSG00000132305	IMMT	-52191	3422	1.07542	215.407	81.4453	1.9172e-06	71	95	0.395833	1.29524e-07	0.425105	0.074769	9.999e-05	0.000221844	0.00608834
chr2	99109112	rs6733285	ENSG00000135951	TSGA10	45851	3018	1.06217	134.601	79.9414	4.08023e-11	88	115	0.479167	1.4971e-13	-0.512066	0.0599167	9.999e-05	1.63802e-09	1.45262e-07
chr2	105064108	rs7604397	ENSG00000135972	MRPS9	26124	4512	1.05583	354.573	84.8828	2.59062e-06	54	67	0.279167	3.31593e-07	-0.35662	0.0651836	0.00029997	0.000606309	0.0142673
chr2	191260175	rs13025919	ENSG00000138378	STAT4	-108580	3487	1.03552	261.683	83.457	1.79736e-06	51	62	0.258333	1.70091e-07	0.354954	0.0631165	0.00049995	0.000352734	0.00895429
chr2	206765180	rs3828294	ENSG00000138400	MDH1B	366	3907	1.04356	315.524	83.4961	2.8113e-06	67	85	0.354167	2.91752e-07	-0.380472	0.0691708	0.00039996	0.000640575	0.0149258
chr2	186543576	rs6742523	ENSG00000138448	ITGAV	-46490	3581	1.06642	80.4083	77.2656	5.58573e-06	22	24	0.1	2.3369e-07	0.463422	0.0834793	9.999e-05	0.000261401	0.0069805
chr2	95235517	rs11686534	ENSG00000144026	ZNF514	-70105	607	1.00173	28.7873	82.832	1.05138e-05	78	103	0.429167	1.27294e-06	-0.599838	0.116324	0.00039996	0.000298196	0.00779663
chr2	88170251	rs6547757	ENSG00000144115	THNSL2	-45	1558	1.07671	91.0147	80.8008	1.14666e-16	65	72	0.3	2.81188e-20	-1.19239	0.10256	9.999e-05	8.53616e-16	2.30541e-13
chr2	119684876	rs17661193	ENSG00000144120	TMEM177	5708	3853	1.06934	316.498	83.4766	2.33779e-07	32	34	0.141667	1.49976e-08	-0.541819	0.0878921	9.999e-05	3.71021e-05	0.00126513
chr2	3577209	rs9808287	ENSG00000151360	ALLC	-80987	5431	1.03869	554.752	85.8398	1.35785e-07	21	23	0.0958333	1.26078e-08	-1.05044	0.169359	9.999e-05	5.13009e-05	0.00167941
chr2	46578947	rs13013245	ENSG00000151665	PIGF	38171	5300	1.03585	706.339	87.9102	2.99461e-06	60	70	0.291667	6.23717e-07	0.325384	0.0611105	0.00119988	0.00166818	0.0327796
chr2	190351383	rs2582753	ENSG00000151689	INPP1	7912	3384	1.0596	190.705	82.2461	1.82544e-05	48	54	0.225	2.2711e-06	0.445812	0.0888375	0.00209979	0.00241591	0.0442359
chr2	9502827	rs111433022	ENSG00000151694	ADAM17	52964	4730	1.04595	510.947	86.4844	7.02837e-06	50	59	0.245833	1.34488e-06	-0.399567	0.0776828	0.00239976	0.00271269	0.0487683
chr2	223776852	rs10498154	ENSG00000152056	AP1S3	61174	4624	1.07319	279.973	83.3398	9.88331e-06	25	27	0.1125	1.27422e-06	-0.570701	0.110678	0.00079992	0.00173805	0.033804
chr2	131523673	rs12464324	ENSG00000152117	AC073869.1	30859	2452	1.04905	131.341	82.6367	9.43397e-19	49	54	0.225	2.22499e-22	0.94109	0.074656	9.999e-05	2.01153e-17	7.58848e-15
chr2	229941366	rs536707	ENSG00000153832	FBXO36	19063	5021	1.04098	431.16	85.5664	4.20028e-07	88	118	0.491667	4.44948e-08	0.44601	0.0752752	9.999e-05	0.000124966	0.00367578
chr2	169725378	rs111397662	ENSG00000154479	CCDC173	-30946	4858	1.05585	437.412	84.3164	1.10177e-10	38	41	0.170833	2.0664e-12	0.810473	0.101066	9.999e-05	1.83527e-08	1.3138e-06
chr2	95308109	rs2278065	ENSG00000155066	PROM2	33655	677	0.988193	31.5106	83.5547	3.74384e-05	46	53	0.220833	6.40873e-06	-0.38555	0.0809108	0.00119988	0.00128283	0.0265581
chr2	199969559	rs281776	ENSG00000162971	TYW5	-13824	2889	1.04302	189.616	82.3047	3.83885e-06	37	41	0.170833	3.48603e-07	-0.577197	0.105724	0.00029997	0.000523367	0.012539
chr2	73609879	rs62149804	ENSG00000163016	ALMS1P1	-35041	2649	1.04146	156.592	83.125	4.89073e-11	44	47	0.195833	5.42437e-13	-0.754756	0.091061	9.999e-05	3.46616e-09	2.86039e-07
chr2	112431756	rs13408170	ENSG00000169629	RGPD8	2731	3433	1.03034	207.922	82.1094	9.55094e-06	72	94	0.391667	1.0173e-06	-0.446767	0.0857572	0.00129987	0.00162127	0.0319989
chr2	110646331	rs13430683	ENSG00000175772	LINC01106	-261890	1997	1.03162	166.922	84.082	8.32269e-06	24	26	0.108333	1.15882e-06	0.694223	0.134049	0.0009999	0.00111229	0.0237729
chr2	237773259	rs72985194	ENSG00000177483	RBM44	-25131	5395	1.06428	422.697	84.5508	6.1772e-10	35	40	0.166667	1.6938e-11	-0.810866	0.106804	9.999e-05	9.5791e-08	5.97542e-06
chr2	231514081	rs28685161	ENSG00000181798	LINC00471	257	4196	1.07305	381.33	83.8281	4.12911e-09	50	58	0.241667	1.32733e-10	0.787874	0.109907	9.999e-05	5.74291e-07	3.08801e-05
chr2	113435483	rs13411929	ENSG00000184492	FOXD4L1	-63183	3829	1.0414	197.255	81.1133	5.89752e-06	41	46	0.191667	4.83577e-07	0.637623	0.118435	0.00029997	0.000863314	0.0192117
chr2	74311188	rs4263128	ENSG00000188687	SLC4A5	32225	3052	1.03737	233.766	84.1016	1.45128e-05	25	25	0.104167	2.24242e-06	-0.735222	0.146419	0.00159984	0.00269449	0.0484778
chr2	113235767	rs7589901	ENSG00000189223	PAX8-AS1	24244	3723	1.04079	182.279	80.9766	4.84079e-13	67	79	0.329167	9.0856e-16	0.969153	0.101366	9.999e-05	3.37148e-11	4.17338e-09
chr2	214812181	rs717548	ENSG00000207274	SNORA70I	-34767	4722	1.06175	336.915	83.6523	1.56215e-09	73	89	0.370833	3.98649e-11	-0.641096	0.0864386	9.999e-05	2.09761e-07	1.2249e-05
chr2	106803953	rs9308902	ENSG00000214199	EEF1A1P12	-105278	4592	1.06938	245.363	81.0938	2.80233e-06	76	105	0.4375	1.93696e-07	0.44313	0.0792124	0.00029997	0.000402176	0.00998788
chr2	74123314	rs6731793	ENSG00000217702	AC073263.1	-7270	3059	1.06164	217.228	83.8867	1.61767e-18	40	42	0.175	8.65865e-22	-1.44502	0.117205	9.999e-05	3.81461e-17	1.39478e-14
chr2	746860	rs11681681	ENSG00000223751	AC116609.1	4371	5225	1.05467	298.49	82.0898	1.67742e-06	64	79	0.329167	1.23446e-07	-0.56267	0.0987755	0.00039996	0.000322573	0.00835131
chr2	3478951	rs13003061	ENSG00000225234	TRAPPC12-AS1	3457	5548	1.04375	587.211	85.6055	1.77431e-18	38	40	0.166667	2.4653e-21	-1.54144	0.127214	9.999e-05	2.2602e-16	6.9763e-14
chr2	161803542	rs77882688	ENSG00000226121	AC009487.2	-295838	2887	1.03285	141.249	84.3555	1.47798e-05	26	28	0.116667	2.37338e-06	0.891479	0.178023	0.00079992	0.00167883	0.0328939
chr2	156276244	rs6725811	ENSG00000226383	LINC01876	-251632	3307	1.06614	164.567	81.3086	1.13512e-12	73	91	0.379167	2.95802e-15	-0.869756	0.0932515	9.999e-05	4.12353e-11	4.94963e-09
chr2	61794198	rs7563252	ENSG00000227361	RPS24P7	-8946	3335	1.05326	218.965	82.5977	4.18377e-06	47	54	0.225	4.05643e-07	0.5083	0.0937048	0.00019998	0.000616351	0.0144606
chr2	214809647	rs34732883	ENSG00000227769	AC072062.1	-195136	4457	1.05808	401.306	85.0977	1.21728e-08	74	90	0.375	6.46535e-10	-0.658567	0.096311	9.999e-05	2.34034e-06	0.000109063
chr2	191074461	rs2459611	ENSG00000228509	AC006460.1	-365746	3310	1.04902	223.836	83.7109	1.28531e-05	38	45	0.1875	1.83802e-06	-0.703161	0.138716	0.00149985	0.00211085	0.0394712
chr2	15395739	rs3805106	ENSG00000229087	AC007738.1	2042	4389	1.07554	379.23	85.1562	1.62142e-06	64	77	0.320833	2.003e-07	0.559894	0.100222	0.00029997	0.000340012	0.00867988
chr2	165864677	rs3791847	ENSG00000229195	AC009495.1	-18587	4304	1.03513	228.962	83.2031	7.05977e-06	38	43	0.179167	8.35488e-07	-0.769358	0.146376	0.00069993	0.00126925	0.0263228
chr2	119372685	rs2289947	ENSG00000229867	STEAP3-AS1	-123615	3695	1.04276	263.422	83.2617	7.59924e-06	62	71	0.295833	9.20439e-07	-0.656784	0.125502	0.00129987	0.00150494	0.0303072
chr2	32838794	rs11124298	ENSG00000230876	LINC00486	13350	4046	1.04515	310.303	82.8711	2.51071e-18	44	50	0.208333	8.29354e-22	-1.13427	0.0919349	9.999e-05	1.58799e-16	5.03217e-14
chr2	87078688	rs2944258	ENSG00000231259	AC125232.1	-25620	1556	1.033	69.5616	81.3086	6.26036e-08	62	72	0.3	1.92077e-09	0.6378	0.096526	9.999e-05	2.8572e-06	0.000130338
chr2	3563566	rs11684290	ENSG00000234171	RNASEH1-AS1	5073	5485	1.06051	552.408	84.7656	9.34422e-10	66	74	0.308333	2.92367e-11	0.864675	0.115592	9.999e-05	2.09301e-07	1.2249e-05
chr2	87087931	rs7573463	ENSG00000234231	AC093616.1	-613054	1630	1.03349	119.114	84.0625	2.65835e-06	34	39	0.1625	2.9947e-07	-1.1237	0.204514	9.999e-05	0.000238269	0.00644974
chr2	74958729	rs12366	ENSG00000236209	AC104135.1	-33884	3794	1.06886	323.346	83.6133	2.43616e-16	77	98	0.408333	2.96671e-19	-0.963874	0.0864114	9.999e-05	9.56742e-15	2.29683e-12
chr2	127344842	rs4662721	ENSG00000236682	AC068282.1	-44289	4877	1.03022	313.407	84.8633	2.38366e-20	47	52	0.216667	1.03494e-23	1.16338	0.0878959	9.999e-05	2.23978e-18	1.00438e-15
chr2	61154393	rs2592494	ENSG00000237651	C2orf74	9324	3341	1.07985	200.008	81.1914	1.75348e-16	80	98	0.408333	5.83833e-20	-0.869238	0.07572	9.999e-05	2.85153e-15	7.05953e-13
chr2	871501	rs4263142	ENSG00000237667	LINC01115	-3076	5319	1.04908	324.293	83.3203	8.93367e-09	85	104	0.433333	2.93535e-10	-0.847093	0.120955	9.999e-05	1.51658e-06	7.57229e-05
chr2	50817775	rs12233045	ENSG00000238165	AC007560.1	11902	5190	1.07489	259.827	80.0586	1.50601e-08	35	38	0.158333	2.44299e-10	0.942419	0.133834	9.999e-05	1.48975e-06	7.45399e-05
chr2	200877622	rs2136600	ENSG00000240344	PPIL3	11680	2973	1.05129	194.735	81.8945	3.15813e-12	54	62	0.258333	1.29182e-14	0.834463	0.0923649	9.999e-05	2.02642e-10	2.16943e-08
chr2	113617300	rs793063	ENSG00000240356	RPL23AP7	9789	3797	1.04752	216.49	82.3047	5.18485e-08	71	81	0.3375	1.91543e-09	0.522873	0.0791257	9.999e-05	6.39691e-06	0.000267194
chr2	48595242	rs2140551	ENSG00000242441	GTF2A1L	-22557	4941	1.06677	295.368	81.2305	4.99576e-12	91	111	0.4625	1.77013e-14	-0.95217	0.106129	9.999e-05	3.68531e-10	3.74306e-08
chr2	74115102	rs828899	ENSG00000257800	FNBP1P1	-5579	3053	1.03603	216.241	84.5898	1.62845e-19	85	113	0.470833	8.48584e-23	-0.854023	0.0667057	9.999e-05	8.85566e-18	3.69245e-15
chr2	10038915	rs4669519	ENSG00000260077	AC104794.2	1747	5721	1.06585	577.362	85.3711	3.75011e-06	46	50	0.208333	5.51547e-07	0.79182	0.147916	0.00089991	0.00140242	0.0286102
chr2	242097293	rs62192199	ENSG00000261186	LINC01238	-8837	2178	1.06315	131.704	80.6641	6.89902e-08	78	93	0.3875	1.86617e-09	-0.825868	0.124873	9.999e-05	4.24569e-06	0.000185489
chr2	218276735	rs4674280	ENSG00000261338	AC021016.2	21415	3666	1.05405	262.386	83.9062	3.11518e-12	86	116	0.483333	2.63155e-14	0.652391	0.0733605	9.999e-05	2.57627e-10	2.69733e-08
chr2	222571683	rs3768973	ENSG00000261428	AC097461.1	-1965	4180	1.04942	288.063	83.2422	5.1506e-09	66	80	0.333333	1.48938e-10	-0.697535	0.0976306	9.999e-05	7.48031e-07	3.93324e-05
chr2	75675254	rs34081022	ENSG00000270696	AC005034.3	14791	4953	1.04389	362.399	84.1406	1.5302e-09	43	50	0.208333	4.43054e-11	-0.702675	0.0950193	9.999e-05	2.89096e-07	1.62817e-05
chr2	744370	rs11127502	ENSG00000272342	LINC01115	-4207	5210	1.04075	324.543	83.75	4.38998e-27	61	76	0.316667	4.83534e-32	-1.17857	0.0676829	9.999e-05	1.49361e-25	3.94424e-22
chr2	131475220	rs112214959	ENSG00000273073	AC073869.3	-11606	2404	1.04062	119.927	82.6758	3.07406e-13	29	33	0.1375	1.03458e-15	-1.34759	0.141327	9.999e-05	1.36529e-11	1.87563e-09
chr2	86288998	rs7563887	ENSG00000273080	AC009309.1	93407	3310	1.05183	208.76	82.6172	1.38521e-05	87	118	0.491667	1.71779e-06	-0.380192	0.0747635	0.00189981	0.00208495	0.0391693
chr2	189732515	rs6741074	ENSG00000273240	AC013468.1	31940	3559	1.06627	160.792	81.7188	3.00775e-10	68	83	0.345833	3.1449e-12	-0.886753	0.111761	9.999e-05	1.53819e-08	1.12832e-06
chr2	238419142	rs510902	ENSG00000274346	AC016999.2	-35767	5376	1.0659	412.207	82.4219	1.5545e-06	72	98	0.408333	1.19408e-07	0.491405	0.0861514	0.00029997	0.000383227	0.00961779
chr2	113234393	rs4849181	ENSG00000274877		-3203	3737	1.03548	189.095	81.4844	2.85957e-13	68	81	0.3375	5.85725e-16	0.915606	0.0949019	9.999e-05	2.30192e-11	2.98957e-09
chr2	24167648	rs2288072	ENSG00000276087	AC008073.3	43281	3860	1.08068	186.672	79.8242	2.40899e-08	86	111	0.4625	4.13078e-10	0.543152	0.0783548	9.999e-05	1.60662e-06	7.93848e-05
chr3	194680473	rs80006830	ENSG00000041802	LSG1	-7997	5370	1.02973	658.124	87.6172	5.16437e-10	30	31	0.129167	3.11798e-11	-0.845699	0.113255	9.999e-05	2.15491e-07	1.2522e-05
chr3	171810165	rs73046033	ENSG00000075651	PLD1	784	4155	1.03953	404.444	87.1094	5.38214e-06	33	34	0.141667	1.08215e-06	-0.815274	0.156932	0.00129987	0.00167737	0.0328924
chr3	42602609	rs71323161	ENSG00000093183	SEC22C	-1530	3975	1.03271	247.563	85.1953	9.28744e-06	17	18	0.075	1.548e-06	0.763317	0.149374	0.0009999	0.00185632	0.0355458
chr3	53859813	rs3821869	ENSG00000113812	ACTR8	22388	3930	1.04083	362.361	85.0586	2.81565e-07	80	99	0.4125	2.53906e-08	0.577724	0.0955054	9.999e-05	6.88708e-05	0.00217954
chr3	132717027	rs72628561	ENSG00000113971	NPHP3	5414	5082	1.05726	268.102	82.5391	3.33749e-09	33	37	0.154167	7.36844e-11	0.764039	0.104802	9.999e-05	3.93058e-07	2.16745e-05
chr3	125973305	rs58676015	ENSG00000114547	ROPN1B	4160	4982	1.05467	315.802	83.6133	1.79009e-06	78	96	0.4	1.73832e-07	0.538474	0.0958336	0.00039996	0.000366595	0.00925463
chr3	14665341	rs3773487	ENSG00000131379	C3orf20	-9759	4413	1.05741	449.251	84.7656	4.71017e-15	63	82	0.341667	1.69562e-17	0.825784	0.0797878	9.999e-05	4.40942e-13	7.9998e-11
chr3	66275987	rs782729	ENSG00000144741	SLC25A26	142376	4877	1.06568	461.81	84.5508	1.27061e-06	86	114	0.475	1.35928e-07	0.379825	0.0669336	0.00039996	0.000349511	0.0088842
chr3	44211097	rs9834732	ENSG00000144792	ZNF660	-367127	3325	1.05861	205.405	81.1914	7.94292e-06	36	41	0.170833	7.05016e-07	0.584411	0.110352	0.00039996	0.00109063	0.0234364
chr3	172700261	rs644758	ENSG00000144959	NCEH1	10956	4081	1.03911	387.481	86.3672	1.25293e-08	85	109	0.454167	8.92643e-10	0.553849	0.0818099	9.999e-05	2.95789e-06	0.000134159
chr3	49405648	rs13096474	ENSG00000145020	AMT	17104	1728	1.04532	47.8559	78.0078	1.46242e-10	64	74	0.308333	3.82635e-13	-0.746354	0.089293	9.999e-05	2.93126e-09	2.47923e-07
chr3	12484507	rs3806662	ENSG00000154743	TSEN2	74	4728	1.04665	464.639	85.3711	1.02821e-07	20	22	0.0916667	8.31245e-09	-1.03033	0.163727	9.999e-05	2.94279e-05	0.0010334
chr3	9843425	rs57223920	ENSG00000156990	RPUSD3	1176	4467	1.07101	513.914	85.3125	5.33903e-06	18	20	0.0833333	8.25306e-07	0.607754	0.115566	0.00119988	0.00174639	0.0338548
chr3	12148468	rs3773364	ENSG00000157152	SYN2	144065	4205	1.03646	376.645	85.2539	2.01982e-06	43	49	0.204167	2.63073e-07	0.474021	0.0858078	0.00029997	0.00057613	0.0136445
chr3	138108525	rs7622521	ENSG00000158163	DZIP1L	7292	3242	1.06525	166.242	82.0898	2.07021e-08	17	19	0.0791667	5.98971e-10	1.02403	0.149406	9.999e-05	1.47169e-06	7.37916e-05
chr3	19946945	rs11128927	ENSG00000163576	EFHB	79	4151	1.0534	241.62	82.1094	2.67749e-21	87	107	0.445833	1.30244e-25	-1.2464	0.0880852	9.999e-05	6.75296e-20	4.11527e-17
chr3	59350485	rs62250631	ENSG00000163689	C3orf67	-300402	4075	1.05476	270.112	82.8711	1.09811e-06	13	13	0.0541667	8.51422e-08	1.34277	0.232307	0.00029997	0.000185582	0.00518903
chr3	180560389	rs28766343	ENSG00000163728	TTC14	-41742	3131	1.06748	163.58	82.0703	1.03175e-05	18	18	0.075	1.11033e-06	-0.97871	0.188612	0.00079992	0.00106392	0.0229246
chr3	44786301	rs7642843	ENSG00000163807	KIAA1143	-24640	3521	1.07362	237.555	83.2617	1.09012e-05	80	103	0.429167	1.41599e-06	0.320162	0.0623936	0.00089991	0.00161449	0.0319227
chr3	122660767	rs16834903	ENSG00000163840	DTX3L	96528	4453	1.05499	271.363	83.6523	1.28502e-05	60	75	0.3125	1.82226e-06	0.366062	0.0721855	0.00229977	0.00248931	0.0454399
chr3	196525552	rs62410572	ENSG00000163960	UBXN7	-93079	4059	1.0517	370.735	83.2031	3.71145e-06	65	86	0.358333	3.87485e-07	0.323105	0.0594482	0.00059994	0.000956204	0.0209648
chr3	39407646	rs1803893	ENSG00000168028	RPSA	956	4329	1.05913	226.478	81.2305	3.88189e-21	91	119	0.495833	1.12797e-25	0.538608	0.0379829	9.999e-05	7.3307e-20	4.35567e-17
chr3	179261334	rs113171646	ENSG00000171121	KCNMB3	5667	3948	1.05434	251.476	83.0859	1.32128e-05	13	13	0.0541667	1.73692e-06	-1.02011	0.200705	0.00159984	0.00237534	0.0436178
chr3	49639859	rs4855847	ENSG00000173540	GMPPB	84091	1954	1.03397	46.5642	77.6562	1.31609e-05	88	113	0.470833	7.49064e-07	0.307589	0.058237	0.00019998	0.000469702	0.0114495
chr3	112011744	rs3749311	ENSG00000176040	TMPRSS7	-23100	4278	1.06271	238.69	82.5781	4.64426e-17	88	111	0.4625	2.39346e-20	1.11717	0.0958238	9.999e-05	1.43752e-15	3.7136e-13
chr3	41267261	rs11712479	ENSG00000177873	ZNF619	790147	3496	1.06135	178.818	82.0508	2.05591e-05	77	97	0.404167	2.55052e-06	0.540142	0.108238	0.0019998	0.00253232	0.0460129
chr3	56545510	rs6791987	ENSG00000180376	CCDC66	-11652	4238	1.066	227.181	81.4062	2.48724e-09	85	116	0.483333	3.79539e-11	0.398984	0.0537217	9.999e-05	2.12351e-07	1.23698e-05
chr3	196007346	rs11925423	ENSG00000185485	SDHAP1	-17029	4315	1.05272	439.268	84.9219	1.26559e-09	75	94	0.391667	4.35302e-11	-0.62329	0.0842432	9.999e-05	2.54236e-07	1.45951e-05
chr3	50334001	rs2236947	ENSG00000186792	HYAL3	-34534	2388	1.0519	48.465	78.3203	3.526e-07	79	99	0.4125	8.47852e-09	0.473864	0.0753516	9.999e-05	9.45368e-06	0.000380818
chr3	191171464	rs6770088	ENSG00000188729	OSTN	-27778	5661	1.0738	369.072	83.9062	5.8726e-06	79	106	0.441667	7.46998e-07	-0.570424	0.107987	0.00079992	0.00133224	0.0273664
chr3	126008047	rs1875682	ENSG00000189366	ALG1L	-71009	4979	1.00887	362.635	86.1133	1.197e-11	47	52	0.216667	2.67774e-13	0.708635	0.0840611	9.999e-05	3.6455e-09	2.99711e-07
chr3	44568134	rs6765468	ENSG00000196345	ZKSCAN7	12940	3268	1.05462	234.887	84.3945	3.63018e-07	58	70	0.291667	3.01944e-08	0.653256	0.108678	9.999e-05	4.99021e-05	0.00163813
chr3	195955655	rs7610260	ENSG00000207650	MIR570	256253	4661	1.04855	448.364	84.375	3.99291e-06	52	62	0.258333	5.08934e-07	-0.455658	0.0848227	0.00089991	0.00128803	0.0266193
chr3	197579306	rs4857529	ENSG00000213519	AC132008.1	1322	3230	1.0364	291.505	84.043	2.24715e-08	56	68	0.283333	1.04481e-09	0.636151	0.0944307	9.999e-05	4.17579e-06	0.000182771
chr3	79567636	rs66929548	ENSG00000216116		17047	3524	1.06382	103.573	77.7344	1.65677e-06	56	62	0.258333	5.383e-08	0.631358	0.107325	9.999e-05	9.59423e-05	0.00291963
chr3	40451727	rs6801859	ENSG00000223797	ENTPD3-AS1	1601	3586	1.0628	190.58	83.3789	8.84498e-06	71	84	0.35	1.12272e-06	0.644527	0.124273	0.00119988	0.0010971	0.0235542
chr3	196638	rs76556748	ENSG00000224318	CHL1-AS2	702	3195	1.05937	269.099	80.5469	1.01793e-09	22	25	0.104167	9.89046e-12	-0.978378	0.127032	9.999e-05	1.08809e-07	6.71697e-06
chr3	63829650	rs73120888	ENSG00000224479	AC104162.1	-2206	4583	1.06232	462.465	85.8984	2.23034e-07	13	14	0.0583333	2.26765e-08	-1.13509	0.186877	9.999e-05	5.66265e-05	0.00183355
chr3	130129904	rs56279301	ENSG00000228252	COL6A4P2	-82920	3519	1.06176	173.813	80.332	3.54694e-09	83	115	0.479167	4.36424e-11	0.571073	0.077191	9.999e-05	2.48106e-07	1.42776e-05
chr3	4368850	rs11915920	ENSG00000229241	PNPT1P1	-384556	5912	1.04688	696.326	86.2695	2.2299e-11	78	101	0.420833	5.77876e-13	-0.671587	0.081151	9.999e-05	6.54779e-09	5.17008e-07
chr3	10251630	rs3846105	ENSG00000231177	LINC00852	-32790	4208	1.04081	522.266	86.6406	2.53554e-06	85	116	0.483333	4.26089e-07	-0.614476	0.113516	0.00029997	0.000991992	0.0216247
chr3	19946945	rs11128927	ENSG00000232953	HSPA8P18	-3636	4172	1.09143	238.607	80.7617	1.32263e-19	87	107	0.445833	6.41532e-24	-1.19122	0.0893307	9.999e-05	9.38711e-19	4.46201e-16
chr3	183813190	rs28650940	ENSG00000233885	YEATS2-AS1	-2408	4362	1.04876	392.982	84.5898	1.37303e-07	84	105	0.4375	9.97147e-09	-0.768985	0.122969	9.999e-05	3.27105e-05	0.00113311
chr3	193690100	rs6793945	ENSG00000236297	AC048351.1	-97011	4831	1.05655	473.176	85.7227	6.19337e-09	87	112	0.466667	3.40091e-10	-0.764717	0.109674	9.999e-05	1.39074e-06	7.01769e-05
chr3	111829005	rs12491776	ENSG00000239311	AC092916.1	-331911	4247	1.06172	198.733	81.6406	5.6317e-06	26	28	0.116667	4.97905e-07	0.900284	0.167433	0.00019998	0.000715685	0.016328
chr3	10287693	rs35681	ENSG00000240288	GHRLOS	1938	4207	1.0462	477.87	85.5273	3.11949e-10	93	116	0.483333	9.95817e-12	-0.711294	0.0923705	9.999e-05	7.06737e-08	4.50317e-06
chr3	141185794	rs10470445	ENSG00000241400	AC022215.1	-72625	4329	1.05941	287.029	83.0664	1.19351e-05	60	70	0.291667	1.53363e-06	0.493443	0.0965204	0.00179982	0.00237789	0.0436178
chr3	195947386	rs3827561	ENSG00000242086	LINC00969	289323	4740	1.08446	424.061	82.793	3.78649e-10	80	105	0.4375	5.73418e-12	-0.694196	0.0888556	9.999e-05	4.12462e-08	2.7849e-06
chr3	75794096	rs13061765	ENSG00000242516	LINC00960	121704	2970	1.07045	143.992	81.1719	8.08637e-08	58	72	0.3	2.54784e-09	0.663751	0.101378	9.999e-05	5.07008e-06	0.000218692
chr3	128680780	rs9813845	ENSG00000242551	POU5F1P6	-3776	3729	1.05757	212.823	81.875	1.65449e-20	76	101	0.420833	1.02507e-24	0.929242	0.0677462	9.999e-05	3.39554e-19	1.71704e-16
chr3	101695258	rs13100262	ENSG00000244119	PDCL3P4	-17215	3949	1.04797	187.058	83.2031	1.02279e-08	61	74	0.308333	3.3536e-10	-0.778576	0.111615	9.999e-05	9.96297e-07	5.14754e-05
chr3	126287675	rs7612364	ENSG00000250934	AC016924.1	20878	4868	1.05114	295.806	84.2578	8.73241e-06	83	105	0.4375	1.25847e-06	0.405658	0.0786259	0.0009999	0.00186003	0.0355646
chr3	9362966	rs73126664	ENSG00000254485	AC026191.1	336	4637	1.05181	512.949	85.7227	4.25803e-08	37	41	0.170833	3.20058e-09	-0.847283	0.13038	9.999e-05	1.22442e-05	0.000475497
chr3	195955655	rs7610260	ENSG00000260261	AC124944.3	-2961	4351	1.04891	413.146	84.3359	2.75155e-06	52	62	0.258333	3.26032e-07	-0.373116	0.0681501	0.00089991	0.00079823	0.0179719
chr3	134349337	rs1498731	ENSG00000260633	AC010207.1	-105	4325	1.05328	403.68	84.7852	1.41742e-09	67	86	0.358333	4.79756e-11	0.537696	0.0728713	9.999e-05	2.59879e-07	1.48117e-05
chr3	129314893	rs4853	ENSG00000270492	AC137695.1	-19694	3593	1.0755	200.288	81.0938	1.90735e-05	44	50	0.208333	2.02924e-06	0.710348	0.140793	0.00159984	0.00242164	0.0442947
chr3	33839941	rs9842672	ENSG00000271020	AC112220.2	-42261	3732	1.04623	247.868	83.8086	6.07484e-12	57	66	0.275	5.63021e-14	-0.861266	0.0985263	9.999e-05	5.7697e-10	5.57426e-08
chr3	33860587	rs9838046	ENSG00000271324	AC112220.3	-66443	3727	1.06299	242.396	82.9883	2.86691e-13	56	65	0.270833	1.0766e-15	-0.890808	0.0935002	9.999e-05	1.54876e-11	2.09888e-09
chr3	33870143	rs9842580	ENSG00000271643	AC112220.4	-73194	3731	1.06498	235.778	82.4805	2.08722e-13	57	67	0.279167	5.9916e-16	-0.911983	0.0945704	9.999e-05	1.02279e-11	1.41328e-09
chr3	184725847	rs4686686	ENSG00000272970	AC107294.2	-8229	3903	1.05345	321.991	83.8086	3.22265e-07	96	119	0.495833	2.34525e-08	-0.493719	0.0813832	9.999e-05	6.20732e-05	0.00199327
chr3	122879444	rs2288677	ENSG00000273033	LINC02035	-7498	4253	1.01306	306.66	85.9961	4.64789e-07	64	81	0.3375	5.4069e-08	0.581288	0.0988298	0.00019998	0.000126254	0.00370908
chr3	42876746	rs760194	ENSG00000273328	AC099329.2	67331	3713	1.03831	222.717	83.0664	6.91954e-07	60	75	0.3125	5.07119e-08	0.67752	0.114912	9.999e-05	0.000108279	0.00324929
chr3	191636972	rs60432190	ENSG00000273370	AC108747.1	977755	5818	1.00596	439.497	85.332	6.12886e-06	13	13	0.0541667	9.72154e-07	-1.0826	0.207378	0.00349965	0.00259027	0.0468867
chr3	136950237	rs835647	ENSG00000273486	AC096992.2	-111217	3184	1.06115	122.476	80.1758	1.25102e-08	72	87	0.3625	1.99972e-10	-0.549249	0.0775402	9.999e-05	6.57862e-07	3.49781e-05
chr4	177442224	rs11131799	ENSG00000038002	AGA	278	5075	1.06289	349.856	83.3008	3.16576e-11	71	92	0.383333	3.40878e-13	-0.546808	0.0652387	9.999e-05	3.40374e-09	2.83845e-07
chr4	9984086	rs17246501	ENSG00000109667	SLC2A9	70849	4463	1.03927	118.623	78.0273	4.89941e-06	72	96	0.4	2.26592e-07	0.617054	0.111013	0.00029997	0.000426358	0.0105444
chr4	185389059	rs112017996	ENSG00000109771	LRP2BP	6839	5657	1.06844	754.826	87.5	3.46249e-07	21	21	0.0875	5.0332e-08	1.01973	0.172905	9.999e-05	0.000144134	0.00413681
chr4	185443676	rs4862529	ENSG00000109775	UFSP2	-17692	5651	1.03061	655.96	86.1914	7.39167e-10	74	92	0.383333	3.24611e-11	-0.625028	0.0837956	9.999e-05	3.06605e-07	1.71056e-05
chr4	388702	rs56107462	ENSG00000131127	ZNF141	50887	2617	1.039	131.568	80.9766	6.59553e-07	41	49	0.204167	3.21296e-08	-0.329329	0.0549138	0.00029997	5.92495e-05	0.00191587
chr4	55581977	rs9790523	ENSG00000134852	CLOCK	-34840	4593	1.08697	335.158	83.2227	4.57661e-07	57	63	0.2625	3.18403e-08	-0.390093	0.0650242	9.999e-05	6.87196e-05	0.00217765
chr4	88731859	rs2924940	ENSG00000138641	HERC3	210810	4526	1.03213	368.659	86.3086	9.07723e-07	53	61	0.254167	1.2375e-07	0.400278	0.0702749	0.00039996	0.000255153	0.00682131
chr4	75954163	rs11947509	ENSG00000138744	NAAA	-13113	5174	1.06996	254.874	82.1289	1.39918e-06	78	93	0.3875	9.97936e-08	-0.560941	0.0976494	9.999e-05	0.000198351	0.00550076
chr4	186191475	rs7663027	ENSG00000145476	CYP4V2	-46	5508	1.04465	695.698	86.6602	2.34e-16	80	97	0.404167	1.19482e-18	0.896874	0.0824579	9.999e-05	4.28674e-14	9.43349e-12
chr4	129098508	rs1756011	ENSG00000151466	SCLT1	-4902	3289	1.03816	248.248	85.1172	1.39709e-05	75	109	0.454167	2.46687e-06	-0.317327	0.0634861	0.00219978	0.00274356	0.0491374
chr4	44637294	rs13149052	ENSG00000151806	GUF1	-41134	4729	1.05437	168.391	81.1523	4.03284e-11	84	107	0.445833	2.23898e-13	0.435548	0.0514478	9.999e-05	2.38522e-09	2.04653e-07
chr4	97903798	rs62318642	ENSG00000163116	STPG2	239441	4351	1.07277	111.293	80.1953	7.92398e-06	77	99	0.4125	5.99301e-07	0.407278	0.0763574	0.00029997	0.000511685	0.0122991
chr4	39444929	rs1458255	ENSG00000163682	RPL9	14018	4941	1.06215	392.271	84.1992	9.47142e-14	52	63	0.2625	4.64304e-16	0.51957	0.0535974	9.999e-05	8.12591e-12	1.15644e-09
chr4	1338354	rs111700625	ENSG00000163945	UVSSA	-8913	4257	1.04077	261.281	82.4023	6.23434e-07	12	12	0.05	3.94928e-08	-1.17172	0.196877	9.999e-05	0.000112132	0.00335221
chr4	121687070	rs10034288	ENSG00000164111	ANXA5	10042	4633	1.02501	293.722	85.2539	5.05678e-06	43	49	0.204167	7.67892e-07	0.384635	0.0729049	0.00089991	0.00124766	0.0259429
chr4	146114396	rs731517	ENSG00000164167	LSM6	-61290	3610	1.03269	242.016	84.2578	3.16017e-07	57	62	0.258333	2.49779e-08	-0.457687	0.0756166	9.999e-05	5.53139e-05	0.0017984
chr4	184649313	rs62339863	ENSG00000164306	PRIMPOL	-301	5371	1.05205	635.279	86.2109	5.91007e-12	48	57	0.2375	1.22012e-13	-0.7107	0.0827629	9.999e-05	1.33683e-09	1.20349e-07
chr4	37823233	rs3775798	ENSG00000169299	PGM2	-3401	6214	1.06171	527.89	84.1016	3.35484e-09	83	117	0.4875	1.11191e-10	0.534917	0.07424	9.999e-05	7.61065e-07	3.99294e-05
chr4	158680524	rs11559290	ENSG00000171503	ETFDH	8398	3796	1.05638	161.709	81.9141	2.8416e-12	48	59	0.245833	1.14416e-14	-0.781674	0.0862915	9.999e-05	1.33379e-10	1.47441e-08
chr4	38905330	rs11725783	ENSG00000174125	TLR1	-48514	5206	1.04586	421.145	84.4141	2.68975e-08	44	47	0.195833	1.40564e-09	-0.745086	0.111642	9.999e-05	6.58661e-06	0.000274154
chr4	1338354	rs111700625	ENSG00000179979		-53199	4337	1.0492	284.905	83.0469	9.02896e-08	12	12	0.05	4.39939e-09	-1.08302	0.168424	9.999e-05	1.49691e-05	0.000566507
chr4	109827389	rs34378309	ENSG00000180245	RRH	-606	4147	1.06364	306.58	84.2188	6.14199e-10	37	40	0.166667	1.53496e-11	0.744217	0.0977661	9.999e-05	6.83414e-08	4.38987e-06
chr4	771868	rs56199932	ENSG00000185619	PCGF3	66119	3569	1.06215	213.403	82.0508	2.6085e-06	15	16	0.0666667	2.09333e-07	-0.810866	0.145408	0.00029997	0.000339877	0.00867988
chr4	164305138	rs72989598	ENSG00000198498	TMA16	810695	4275	1.04421	246.905	82.832	1.04708e-05	18	22	0.0916667	1.26669e-06	-0.6621	0.128369	0.00139986	0.00194623	0.0369748
chr4	67662742	rs9991141	ENSG00000202374	SNORA62	-84495	4380	1.05122	185.259	82.2852	1.05905e-07	37	39	0.1625	4.52556e-09	-0.714523	0.111223	9.999e-05	1.10118e-05	0.00043402
chr4	67737185	rs10518042	ENSG00000207428	RNU6-95P	-266711	4625	1.07108	180.496	81.4062	2.99975e-07	33	35	0.145833	1.33387e-08	-0.796412	0.128657	0.00019998	2.60988e-05	0.000935569
chr4	171607	rs11727678	ENSG00000211553		35145	2066	1.05454	116.019	81.5234	2.87288e-10	89	116	0.483333	2.80099e-12	0.52753	0.0662911	9.999e-05	1.27267e-08	9.39353e-07
chr4	83445897	rs11099599	ENSG00000213608	SLC25A14P1	-31628	4396	1.03472	275.269	83.5547	3.58991e-13	75	97	0.404167	1.7592e-15	-0.898032	0.0952312	9.999e-05	4.37425e-11	5.14661e-09
chr4	1621697	rs11931951	ENSG00000214367	HAUS3	620466	4018	1.04201	279.565	83.125	7.77952e-08	10	13	0.0541667	3.74252e-09	-0.948985	0.146787	9.999e-05	1.36028e-05	0.000522284
chr4	182763772	rs11727669	ENSG00000218336	TENM3	619784	5641	1.07053	759.531	87.4805	2.80798e-06	82	108	0.45	5.4392e-07	0.486881	0.0908966	0.00129987	0.00133802	0.0274141
chr4	55577294	rs12510400	ENSG00000223305	RN7SKP30	-36460	4551	1.05158	371.016	86.0547	8.37315e-06	68	78	0.325	1.54924e-06	-0.517949	0.101362	0.00259974	0.00225131	0.0417691
chr4	39441340	rs7670903	ENSG00000224097	AC021148.1	-38916	4944	1.06776	408.804	84.1602	2.2909e-06	87	111	0.4625	2.55194e-07	-0.677014	0.122399	0.00059994	0.000566313	0.0134858
chr4	67728834	rs10213333	ENSG00000227725	GCOM2	-309711	4614	1.06156	173.935	81.3281	6.11745e-11	37	39	0.1625	3.96055e-13	-0.946015	0.113274	9.999e-05	3.34526e-09	2.7995e-07
chr4	108612975	rs12643644	ENSG00000234492	RPL34-AS1	7484	3871	1.03972	268.583	85.625	5.80287e-08	62	69	0.2875	4.49494e-09	0.640204	0.099632	9.999e-05	9.86992e-06	0.000395574
chr4	55387515	rs6849883	ENSG00000238585	Y_RNA	114192	4553	1.06691	325.44	83.5742	5.49662e-08	69	83	0.345833	2.72454e-09	0.655178	0.100287	9.999e-05	8.35719e-06	0.000340108
chr4	663577	rs9985747	ENSG00000242686	AC107464.1	-7365	3445	1.06509	198.569	81.2305	1.64018e-12	33	33	0.1375	4.50838e-15	1.13182	0.122446	9.999e-05	7.63553e-11	8.72459e-09
chr4	119405488	rs71610279	ENSG00000245958	AC093752.1	-49304	4050	1.06129	168.561	79.8633	3.25992e-11	58	68	0.283333	1.10078e-13	0.644	0.0748164	9.999e-05	1.66716e-09	1.47297e-07
chr4	88285020	rs79190960	ENSG00000246375	AC107067.1	77	4722	1.0573	324.622	84.4141	5.7061e-12	22	23	0.0958333	6.43258e-14	-1.33007	0.152619	9.999e-05	5.70737e-10	5.53655e-08
chr4	89898810	rs763443	ENSG00000247775	SNCA-AS1	62401	4567	1.06533	218.937	81.4062	3.27043e-07	79	102	0.425	1.48242e-08	0.685185	0.111103	9.999e-05	3.72913e-05	0.00126976
chr4	67741216	rs2319658	ENSG00000248049	UBA6-AS1	39935	4220	1.06579	200.948	82.7734	1.15891e-06	39	41	0.170833	8.9256e-08	-0.486344	0.084295	9.999e-05	0.000130456	0.00380898
chr4	174106759	rs75315518	ENSG00000248174	LINC02268	113638	4620	1.03625	429.005	86.6602	2.05749e-14	20	21	0.0875	2.07844e-16	-1.42792	0.144921	9.999e-05	3.45338e-12	5.36441e-10
chr4	54332897	rs1574493	ENSG00000248184	LINC02283	4	4471	1.04829	339.054	84.9219	4.88516e-06	75	87	0.3625	7.01574e-07	-0.393557	0.0742979	0.00129987	0.0011894	0.0248402
chr4	15619565	rs13147590	ENSG00000249252	AC098829.1	-191652	4985	1.05732	404.688	84.7266	4.902e-12	62	72	0.3	5.98087e-14	-0.997941	0.114319	9.999e-05	6.13363e-10	5.87807e-08
chr4	188455369	rs390511	ENSG00000249378	LINC01060	54632	7087	1.04722	643.768	85.8789	3.81417e-14	45	50	0.208333	3.11426e-16	-1.09233	0.11177	9.999e-05	7.58841e-12	1.0997e-09
chr4	39103877	rs11096976	ENSG00000249685	AC079921.2	-30037	5065	1.05542	362.824	83.3008	3.24974e-08	88	118	0.491667	1.36877e-09	-0.563723	0.0843957	9.999e-05	6.13561e-06	0.000258592
chr4	37850943	rs4832959	ENSG00000249863	AC021106.1	-17350	6206	1.06641	515.133	83.6523	7.80594e-09	82	115	0.479167	2.71083e-10	0.584188	0.0832175	9.999e-05	1.71101e-06	8.41927e-05
chr4	189345356	rs6830262	ENSG00000249877	AC105924.1	-54021	5399	1.02549	339.309	81.1133	9.72833e-12	14	15	0.0625	3.8463e-14	1.55628	0.176501	9.999e-05	1.98448e-09	1.73399e-07
chr4	171607	rs11727678	ENSG00000250312	ZNF718	47126	2048	1.06877	113.441	80.6641	6.84471e-25	89	116	0.483333	1.712e-30	-0.947496	0.0570797	9.999e-05	2.27268e-24	4.15493e-21
chr4	143139591	rs10029243	ENSG00000250326	AC104596.1	45269	3973	1.04916	132.632	80.5469	2.60563e-07	74	98	0.408333	9.37846e-09	0.582117	0.0928886	9.999e-05	2.04141e-05	0.000756905
chr4	164957010	rs3733420	ENSG00000250486	FAM218A	61	5447	1.05366	387.497	84.8438	5.75704e-07	29	32	0.133333	5.64356e-08	0.523708	0.0891848	0.00019998	0.000138758	0.00401195
chr4	13556939	rs28370538	ENSG00000250634	LINC01182	-98241	5065	1.04749	359.891	83.6523	1.4023e-06	36	40	0.166667	1.30888e-07	-0.845051	0.148692	0.00029997	0.000344595	0.00876862
chr4	83020677	rs897944	ENSG00000251022	THAP9-AS1	-119718	4508	1.06786	295.51	83.6328	8.13375e-07	64	81	0.3375	6.82302e-08	0.363324	0.0623222	9.999e-05	0.000132486	0.00385877
chr4	6667694	rs4689503	ENSG00000251580	LINC02482	6135	6467	1.03481	1099.09	89.2578	6.20066e-14	34	36	0.15	1.94581e-15	1.35404	0.143893	9.999e-05	2.97165e-11	3.73684e-09
chr4	155953681	rs2292538	ENSG00000256043	CTSO	235	5172	1.06555	343.851	83.3789	6.87229e-08	70	86	0.358333	3.40869e-09	0.47325	0.0729754	9.999e-05	1.14192e-05	0.00044859
chr4	117790918	rs17863924	ENSG00000260404	AC110079.1	-800856	4183	1.09156	153.706	79.7461	2.37814e-05	23	24	0.1	2.18679e-06	0.515371	0.102513	0.00149985	0.00209476	0.0392631
chr4	139616579	rs2602233	ENSG00000261268	AC112236.1	6652	3635	1.03286	344.001	84.7266	5.06887e-07	73	92	0.383333	4.75765e-08	0.664328	0.112404	0.00019998	0.000129348	0.00378593
chr4	118254519	rs3107483	ENSG00000269893	SNHG8	-24191	4285	1.04624	205.535	81.7969	6.08315e-18	61	79	0.329167	1.32163e-21	-0.65107	0.0531782	9.999e-05	2.50726e-16	7.63966e-14
chr4	151084268	rs6818874	ENSG00000270681	AC095055.1	-55724	3320	1.08159	111.668	78.3594	9.82292e-07	45	57	0.2375	3.13607e-08	-0.504174	0.0839933	9.999e-05	5.02744e-05	0.00164808
chr4	184537555	rs1991229	ENSG00000271538	LINC02427	-2	5567	1.03196	744.253	88.6133	8.5357e-11	53	59	0.245833	5.29615e-12	0.827236	0.105666	9.999e-05	3.68904e-08	2.51943e-06
chr4	189766205	rs10034424	ENSG00000272566	AF250324.1	-61716	3736	1.0756	208.422	80.2734	1.27847e-06	79	98	0.408333	6.34735e-08	0.675675	0.11558	0.00039996	0.000138281	0.00400303
chr4	663577	rs9985747	ENSG00000272927	AC107464.3	-1633	3468	1.05405	201.776	81.8164	6.21725e-07	33	33	0.1375	3.51882e-08	0.813761	0.136147	9.999e-05	7.53845e-05	0.00236594
chr4	44700703	rs1565532	ENSG00000272936	AC096586.1	-3703	4726	1.04647	173.516	81.875	3.27158e-09	50	58	0.241667	6.02557e-11	-0.673846	0.0919075	9.999e-05	2.85143e-07	1.60972e-05
chr4	15601446	rs1134634	ENSG00000273133	AC116651.1	-37194	4862	1.0599	399.001	84.7266	3.80246e-07	86	116	0.483333	3.39369e-08	-0.594574	0.0993424	9.999e-05	8.72541e-05	0.00269317
chr4	12568016	rs922700	ENSG00000275277		-229059	5317	1.04075	294.574	83.8281	1.20226e-05	51	65	0.270833	1.72657e-06	0.655603	0.128953	0.00219978	0.00275962	0.0493879
chr4	170830	rs113108316	ENSG00000275426	AC253576.2	21091	2086	1.03159	118.188	82.2461	3.05738e-07	65	78	0.325	1.61895e-08	0.616259	0.100239	9.999e-05	2.58047e-05	0.000927826
chr4	118683854	rs298982	ENSG00000281731	AC110079.2	1486	4152	1.04259	146.302	80.8398	9.86247e-07	51	64	0.266667	5.13099e-08	0.496684	0.0842783	9.999e-05	9.719e-05	0.00294628
chr5	6616898	rs6887702	ENSG00000037474	NSUN2	16392	5640	1.03844	538.724	86.3672	1.13701e-23	69	78	0.325	3.62107e-27	1.03443	0.0693615	9.999e-05	1.00663e-21	8.24975e-19
chr5	14015400	rs62346291	ENSG00000039139	DNAH5	-70858	4582	1.04557	260.03	81.9531	4.0516e-06	60	69	0.2875	3.5119e-07	-0.552292	0.101193	0.00089991	0.000755307	0.0171453
chr5	113593997	rs9552	ENSG00000047188	YTHDC2	80313	5419	1.08014	289.785	80.8203	4.72717e-06	73	94	0.391667	3.51226e-07	-0.354147	0.0648888	0.00119988	0.000778681	0.0175919
chr5	141208801	rs2910326	ENSG00000081818	PCDHB4	87001	3105	1.05441	214.352	83.6523	1.58993e-05	78	105	0.4375	2.34675e-06	-0.442925	0.0884012	0.00219978	0.00243872	0.0445506
chr5	141141007	rs56411773	ENSG00000113205	PCDHB3	40533	3042	1.05608	197.396	82.4609	6.94281e-07	41	48	0.2	4.54725e-08	-0.597551	0.100934	9.999e-05	8.11988e-05	0.00253591
chr5	80665493	rs1824838	ENSG00000113318	MSH3	10844	4560	1.05901	424.579	84.9219	2.98278e-08	56	65	0.270833	1.77703e-09	0.530031	0.0800157	9.999e-05	6.34331e-06	0.00026589
chr5	134916178	rs7706190	ENSG00000113621	TXNDC15	42374	3468	1.05172	274.049	83.0664	3.04477e-10	24	24	0.1	4.78194e-12	-0.98113	0.124993	9.999e-05	3.51119e-08	2.40488e-06
chr5	141257325	rs2907298	ENSG00000120322	PCDHB8	79534	3187	1.04961	204.111	82.8516	7.70317e-06	76	102	0.425	8.79066e-07	0.437592	0.0834446	0.00069993	0.0011161	0.0238115
chr5	141148432	rs17629011	ENSG00000120324	PCDHB10	-38888	3178	1.06623	209.866	83.1836	6.41974e-06	13	14	0.0583333	7.43574e-07	0.850936	0.161058	0.00089991	0.000844011	0.0188419
chr5	71442423	rs12659309	ENSG00000131844	MCCC2	-144866	2379	1.05141	159.553	82.5195	1.07593e-06	51	57	0.2375	7.79639e-08	-0.682865	0.117737	0.00019998	0.000107485	0.00323363
chr5	146074369	rs59181973	ENSG00000133706	LARS	108290	3817	1.08002	204.575	81.9531	3.1649e-08	49	60	0.25	9.70761e-10	-0.524718	0.0777102	9.999e-05	2.40183e-06	0.000111491
chr5	69277520	rs4541612	ENSG00000134058	CDK7	42724	2371	1.0251	177.779	84.1211	2.24421e-06	74	89	0.370833	2.47459e-07	0.512398	0.09252	0.00019998	0.000324256	0.00838574
chr5	82138660	rs73136777	ENSG00000152348	ATG10	166634	3825	1.04867	371.965	84.7656	4.9335e-15	45	51	0.2125	1.79072e-17	-1.12392	0.108707	9.999e-05	4.82135e-13	8.61561e-11
chr5	75676165	rs6892146	ENSG00000152359	POC5	41315	4329	1.03498	287.515	83.8672	1.12008e-06	53	62	0.258333	1.04044e-07	0.505689	0.0881752	0.00019998	0.000239395	0.00647285
chr5	96660029	rs2351245	ENSG00000153113	CAST	134761	3964	1.04992	247.988	84.375	6.81443e-09	63	74	0.308333	2.75285e-10	-0.553037	0.0788161	9.999e-05	8.5164e-07	4.43875e-05
chr5	84611943	rs10045227	ENSG00000164176	EDIL3	-227151	3663	1.04171	305.762	84.6875	2.79149e-06	47	51	0.2125	3.50847e-07	0.522317	0.0956975	0.00039996	0.00062399	0.014611
chr5	149963425	rs245054	ENSG00000164296	TIGD6	37741	4026	1.04516	437.99	86.582	3.07471e-07	71	89	0.370833	3.7286e-08	0.440381	0.0738365	0.00029997	8.82875e-05	0.00271623
chr5	96939497	rs2432142	ENSG00000164308	ERAP2	63557	4152	1.05881	213.411	84.2188	3.26189e-14	82	108	0.45	1.32272e-16	-0.802591	0.0807221	9.999e-05	1.49722e-12	2.43726e-10
chr5	73565541	rs343109	ENSG00000164331	ANKRA2	144	4618	1.07937	368.239	83.9258	8.59455e-06	67	87	0.3625	1.17642e-06	0.39382	0.0760957	0.00139986	0.00193127	0.0367493
chr5	74815228	rs56192858	ENSG00000164346	NSA2	48236	4426	1.08017	348.964	84.1016	5.37807e-09	30	36	0.15	1.94528e-10	-0.372697	0.0525729	9.999e-05	6.29117e-07	3.35248e-05
chr5	134767373	rs78041634	ENSG00000164615	CAMLG	28871	3370	1.06252	310.622	83.4766	1.00333e-07	19	21	0.0875	5.46793e-09	-0.38591	0.0604542	9.999e-05	1.58476e-05	0.000596902
chr5	177372991	rs10051765	ENSG00000169220	RGS14	15153	3340	1.05975	349.487	84.1016	1.44988e-10	72	89	0.370833	2.68235e-12	0.579909	0.0727932	9.999e-05	1.80895e-08	1.29888e-06
chr5	102474996	rs1118008	ENSG00000173930	SLCO4C1	-178448	4537	1.06654	118.781	78.7305	2.92704e-05	77	94	0.391667	2.44115e-06	-0.389962	0.0779785	0.00139986	0.00231263	0.04274
chr5	69524108	rs28552895	ENSG00000183474	GTF2H2C	-36101	1824	1.05754	106.27	81.1914	1.42094e-05	66	86	0.358333	1.43604e-06	0.675603	0.131748	0.00069993	0.00101258	0.0219979
chr5	1629586	rs6888910	ENSG00000185986	SDHAP3	-34967	5923	1.05086	650.115	85.5859	1.38024e-11	29	33	0.1375	2.67125e-13	0.744429	0.0883021	9.999e-05	3.41977e-09	2.84184e-07
chr5	110720556	rs151784	ENSG00000186952	TMEM232	18399	3798	1.05723	199.684	80.9961	3.70747e-08	72	95	0.395833	9.38969e-10	0.476605	0.0705114	9.999e-05	3.67213e-06	0.000162825
chr5	150932310	rs12656600	ENSG00000197083	ZNF300P1	13978	4508	1.0721	412.39	84.0039	3.27067e-23	25	27	0.1125	2.41549e-27	-1.56264	0.10417	9.999e-05	4.82467e-22	4.77777e-19
chr5	140861215	rs77020201	ENSG00000204961	PCDHA9	13751	2811	1.03079	188.614	83.8281	4.65475e-16	20	20	0.0833333	7.1252e-19	1.50565	0.13713	9.999e-05	3.43296e-14	7.69718e-12
chr5	140806853	rs3756337	ENSG00000204962	PCDHA8	-34335	2810	1.05612	183.565	82.6953	1.30992e-05	72	98	0.408333	1.62451e-06	0.496254	0.0973316	0.00109989	0.00167055	0.0327857
chr5	140795037	rs9686540	ENSG00000204969	PCDHA2	184	2729	1.04448	178.402	82.8125	1.86423e-06	87	120	0.5	1.59095e-07	0.474624	0.0841685	0.00019998	0.000228417	0.00623991
chr5	82297200	rs226206	ENSG00000205464	ATP6AP1L	17737	3687	1.03848	285.143	83.4375	7.55798e-28	57	71	0.295833	4.51816e-33	1.16131	0.0646437	9.999e-05	2.38311e-26	8.09124e-23
chr5	17145033	rs632754	ENSG00000206814	Y_RNA	-27348	4242	1.02973	421.249	86.4062	4.17175e-06	74	99	0.4125	7.29364e-07	-0.557032	0.105341	0.00119988	0.00143551	0.0292469
chr5	17145033	rs632754	ENSG00000215196	BASP1-AS1	72013	4265	1.06628	440.372	85.957	6.77455e-09	74	99	0.4125	3.98863e-10	-0.494483	0.0712585	9.999e-05	1.24658e-06	6.37142e-05
chr5	160399667	rs7717016	ENSG00000221886	ZBED8	429	4727	1.03129	410.713	86.5234	3.45808e-06	57	71	0.295833	5.98037e-07	-0.173081	0.0324466	0.0009999	0.00114051	0.0242236
chr5	463783	rs2561666	ENSG00000225138	SLC9A3-AS1	-9454	3679	1.04956	288.476	83.0469	2.62267e-13	62	75	0.3125	9.90005e-16	-0.678992	0.0711438	9.999e-05	2.33258e-11	3.00105e-09
chr5	70067122	5:69362949	ENSG00000226259	GTF2H2B	-348231	158	1.00122	17.627	85.3516	6.43832e-11	26	31	0.129167	1.49948e-12	1.1582	0.143272	9.999e-05	1.10608e-09	1.01891e-07
chr5	80658278	rs1643654	ENSG00000228716	DHFR	-3296	4611	1.06961	387.943	83.4766	3.58429e-06	56	64	0.266667	3.8843e-07	0.398416	0.0733122	0.00089991	0.000852315	0.0189847
chr5	71012424	rs28409706	ENSG00000230847	AC044797.1	80768	1549	1.02943	97.4527	82.5977	1.58861e-05	34	39	0.1625	2.01977e-06	0.862427	0.170897	0.00109989	0.0012627	0.0262098
chr5	140879337	rs251379	ENSG00000239389	PCDHA13	-2872	2815	1.06371	182.262	82.207	1.26414e-05	57	69	0.2875	1.44885e-06	0.492398	0.0960614	0.00119988	0.00151969	0.030428
chr5	33996349	rs9918189	ENSG00000242110	AMACR	11758	4874	1.04	347.07	84.1602	1.70371e-12	71	91	0.379167	1.40701e-14	-0.706512	0.0783495	9.999e-05	2.48374e-10	2.62357e-08
chr5	78362782	rs10942848	ENSG00000245556	SCAMP1-AS1	-2276	4258	1.0472	319.733	84.5312	2.25781e-06	18	18	0.075	2.66562e-07	0.898812	0.162793	0.00059994	0.000502454	0.0121359
chr5	81329534	rs62365867	ENSG00000247572	CKMT2-AS1	-27975	4107	1.06802	288.116	81.7188	5.81579e-12	22	24	0.1	2.54999e-14	1.26064	0.141658	9.999e-05	4.11298e-10	4.12456e-08
chr5	16476909	rs3761754	ENSG00000248150	LINC02150	-36829	3979	1.07147	402.897	85.7812	1.07232e-06	60	68	0.283333	1.37327e-07	-0.592465	0.104448	0.00039996	0.000240529	0.00648343
chr5	30794131	rs1353960	ENSG00000248624	AC022447.2	-863088	4661	1.06311	538.842	85.8789	2.81275e-06	36	38	0.158333	4.26968e-07	-0.451306	0.0833802	0.00119988	0.000977686	0.0213766
chr5	179555664	rs6601049	ENSG00000249140	PRDX2P3	-16493	5490	1.04895	557.324	85.6836	5.46598e-06	27	29	0.120833	8.96046e-07	-0.51904	0.0990612	0.00159984	0.00224193	0.0416601
chr5	109374998	rs7720036	ENSG00000249476	AC008467.1	-48630	4760	1.07721	222.442	80.1562	2.6797e-07	53	59	0.245833	8.93589e-09	0.505134	0.0804697	0.00019998	2.71767e-05	0.000964031
chr5	33440200	rs3756663	ENSG00000249572	AC034231.1	418	4461	1.06215	317.54	84.2773	1.49513e-15	47	52	0.216667	3.51564e-18	1.16842	0.109586	9.999e-05	7.91997e-14	1.7112e-11
chr5	83054991	rs255561	ENSG00000249664	AC027338.1	-41883	3718	1.07576	297.088	82.5	2.15204e-23	86	110	0.458333	4.92024e-28	-1.09965	0.0716585	9.999e-05	1.82452e-22	2.0649e-19
chr5	140841513	rs62624460	ENSG00000250120	PCDHA10	-14371	2819	1.04588	185.203	82.9492	9.51882e-06	19	19	0.0791667	1.14976e-06	0.865533	0.167067	0.00069993	0.00129074	0.026629
chr5	6377719	rs9313147	ENSG00000250490	LINC02145	-37836	5674	1.05848	513.921	85.1562	1.58113e-08	85	110	0.458333	8.90042e-10	0.592232	0.0874716	9.999e-05	3.99039e-06	0.000175627
chr5	123369627	rs10053995	ENSG00000250539	KRT8P33	32716	4330	1.05744	251.188	81.4648	5.7196e-08	62	76	0.316667	1.78252e-09	0.693259	0.104668	9.999e-05	7.38366e-06	0.000302561
chr5	175071938	rs13179042	ENSG00000250820	AC138965.2	886599	3723	1.05757	497.368	86.0547	6.27927e-06	73	95	0.395833	1.11072e-06	0.54931	0.105862	0.00139986	0.00218093	0.0407176
chr5	65729666	rs2561211	ENSG00000251648	AC008958.1	-3308	3974	1.05694	248.317	83.6523	5.92307e-22	42	49	0.204167	5.98292e-26	1.11187	0.0776745	9.999e-05	1.21468e-20	7.80242e-18
chr5	70960448	rs150490	ENSG00000253333	AC146944.3	-459546	147	0.990987	12.9766	86.9922	2.12064e-10	35	40	0.166667	9.54674e-12	1.01566	0.13175	9.999e-05	3.29824e-09	2.7699e-07
chr5	69482053	rs28567918	ENSG00000253816	AC138866.1	776876	453	1.01698	21.9333	80.9961	9.99805e-07	39	44	0.183333	5.37501e-08	-0.607534	0.103269	9.999e-05	1.8151e-05	0.000678285
chr5	141208801	rs2910326	ENSG00000255622	PCDHB17P	52804	3170	1.06465	207.406	82.9102	2.07849e-06	78	105	0.4375	1.84352e-07	-0.489036	0.0872426	9.999e-05	0.000253815	0.00679318
chr5	6365576	rs4701724	ENSG00000261037	AC010266.2	-343294	5868	1.02904	598.471	87.0312	6.21679e-09	90	117	0.4875	4.63532e-10	0.725956	0.105092	9.999e-05	2.55565e-06	0.000117941
chr5	72917656	rs4443401	ENSG00000263593	MIR4804	39064	3928	1.06328	276.552	83.5742	1.92719e-15	44	50	0.208333	3.44422e-18	1.0336	0.0969045	9.999e-05	8.66883e-14	1.82327e-11
chr5	54077922	rs3822495	ENSG00000265421	MIR4459	-2340	5215	1.04804	374.872	85.0391	5.97412e-06	56	69	0.2875	9.03651e-07	0.673627	0.128614	0.0009999	0.00163403	0.0321486
chr5	82356954	rs17247678	ENSG00000265684	RN7SL378P	278526	3684	1.05486	365.103	85.1367	2.52052e-07	45	54	0.225	2.26372e-08	-0.710477	0.116963	0.00019998	5.39547e-05	0.00175902
chr5	83061333	rs6867727	ENSG00000271862	AC104118.1	-10370	3760	1.04285	360.545	85.8789	1.91323e-16	86	110	0.458333	6.59691e-19	-0.789815	0.0718336	9.999e-05	1.84775e-14	4.30539e-12
chr5	17145033	rs632754	ENSG00000271892	AC026790.1	-37245	4241	1.06185	436.81	86.2305	7.48306e-15	74	99	0.4125	5.42702e-17	-0.586248	0.0579346	9.999e-05	6.19596e-13	1.07487e-10
chr5	88649559	rs13173305	ENSG00000271904	AC091826.2	-150863	2047	1.06248	104.332	81.6211	4.39875e-06	38	41	0.170833	3.67391e-07	-0.674628	0.123845	0.00039996	0.000276184	0.00731771
chr5	141171599	rs6869960	ENSG00000272108	AC244517.1	52918	3099	1.05761	211.459	83.2422	9.29584e-06	39	44	0.183333	1.16739e-06	-0.429166	0.0828963	0.00119988	0.00133713	0.0274141
chr5	44914477	rs7703618	ENSG00000272335	AC093297.2	88400	2474	1.04265	71.3634	81.4844	2.29928e-08	74	95	0.395833	5.8798e-10	-0.416919	0.0607941	9.999e-05	9.12881e-07	4.73716e-05
chr5	151883869	rs2964597	ENSG00000275765	AC091982.4	-112362	5147	1.05231	320.552	83.3008	6.61457e-08	88	116	0.483333	3.20177e-09	-0.544175	0.0837389	9.999e-05	1.1802e-05	0.0004621
chr5	92082264	rs7735396	ENSG00000277001	Metazoa_SRP	-767268	3207	1.0466	184.822	82.4414	3.40742e-06	67	78	0.325	3.08771e-07	0.389097	0.070907	0.00069993	0.000437619	0.010778
chr5	69235426	rs2972388	ENSG00000280187	AC022107.1	-45975	2447	1.04827	184.96	83.2422	1.98829e-05	76	94	0.391667	2.89322e-06	0.412913	0.0832514	0.00269973	0.00274218	0.0491374
chr5	141128201	rs13153224	ENSG00000280336	AC244517.12	-40031	3170	1.04219	216.323	84.0625	1.68845e-07	58	65	0.270833	1.14514e-08	-0.660078	0.106064	9.999e-05	2.33041e-05	0.000849481
chr6	156994335	rs62422644	ENSG00000049618	ARID1B	216960	4086	1.05337	428.394	85.293	7.55604e-06	12	13	0.0541667	1.2339e-06	-0.90392	0.175042	0.00209979	0.00232475	0.0429225
chr6	138393908	rs60422031	ENSG00000051620	HEBP2	-9624	4736	1.04766	438.036	85.4492	1.00381e-07	23	24	0.1	8.2108e-09	0.807319	0.128234	9.999e-05	2.66972e-05	0.000951826
chr6	149588355	rs9322188	ENSG00000055211	GINM1	22060	5204	1.04896	440.639	85.1953	4.07832e-06	72	92	0.383333	5.92134e-07	0.284752	0.053358	0.0009999	0.00128961	0.0266288
chr6	152990813	rs6917114	ENSG00000112031	MTRF1L	11871	5590	1.05789	389.996	84.9805	1.99658e-12	52	64	0.266667	2.2703e-14	0.808539	0.0906198	9.999e-05	2.25427e-10	2.39181e-08
chr6	42206740	rs4714579	ENSG00000112599	GUCA1B	-11825	3869	1.03481	438.634	86.5039	3.45539e-15	65	84	0.35	2.49032e-17	-0.794819	0.0773657	9.999e-05	5.78912e-13	1.01168e-10
chr6	42704696	rs34722725	ENSG00000112619	PRPH2	17877	3118	1.05021	303.088	85.957	4.51928e-13	51	61	0.254167	5.67289e-15	-0.782746	0.0851012	9.999e-05	4.28408e-11	5.11651e-09
chr6	145942935	rs6912351	ENSG00000118496	FBXO30	-128183	3735	1.05497	161.734	81.8945	1.35386e-05	53	64	0.266667	1.50319e-06	0.320282	0.0625906	0.00189981	0.00152495	0.0305076
chr6	134965367	rs13199205	ENSG00000118514	ALDH8A1	-15246	3672	1.05296	327.456	84.4531	2.5979e-09	84	114	0.475	8.98845e-11	0.572289	0.0789446	9.999e-05	3.96487e-07	2.18129e-05
chr6	49713544	rs699957	ENSG00000124490	CRISP2	45	3832	1.05886	119.599	79.3555	4.30466e-07	56	67	0.279167	1.36183e-08	0.474761	0.076752	9.999e-05	2.80577e-05	0.000990846
chr6	27295473	rs16897345	ENSG00000124508	BTN2A2	912376	4473	1.06838	144.978	78.9648	6.35555e-06	13	14	0.0583333	3.70904e-07	-1.32135	0.242663	9.999e-05	0.000554078	0.0132215
chr6	24397957	rs62401885	ENSG00000124532	MRS2	-4952	5872	1.06095	449.583	84.5117	1.6335e-06	20	23	0.0958333	1.81509e-07	0.662022	0.118028	0.00069993	0.000460333	0.011279
chr6	42975041	rs9986447	ENSG00000124587	PEX6	4178	3331	1.05202	387.303	86.6406	4.15575e-11	81	103	0.429167	1.32649e-12	-0.454746	0.0560817	9.999e-05	6.18535e-09	4.93307e-07
chr6	27398732	rs1987278	ENSG00000124613	ZNF391	24116	3519	1.05671	72.8352	75.7227	1.43207e-07	56	63	0.2625	1.4429e-09	-0.587381	0.0880852	9.999e-05	5.30989e-06	0.000228207
chr6	42973072	rs9296406	ENSG00000124713	GNMT	12313	3334	1.05592	397.442	87.1289	2.44632e-06	79	94	0.391667	4.40718e-07	0.431825	0.0798894	0.00029997	0.000643382	0.0149766
chr6	149941947	rs17079081	ENSG00000131015	ULBP2	-54	5244	1.06682	422.81	84.1016	1.66483e-09	17	19	0.0791667	4.84584e-11	-0.924313	0.125303	9.999e-05	2.65173e-07	1.50772e-05
chr6	150756211	rs3734408	ENSG00000131019	ULBP3	-687117	5355	1.08624	400.694	82.5586	8.13071e-06	25	26	0.108333	8.97016e-07	-0.494157	0.0943167	0.00189981	0.00190946	0.036453
chr6	135472568	rs6908428	ENSG00000135541	AHI1	25207	3358	1.03954	289.337	84.6289	1.50102e-10	70	89	0.370833	3.26681e-12	0.389697	0.0491629	9.999e-05	2.18399e-08	1.53569e-06
chr6	3147198	rs2050148	ENSG00000137267	TUBB2A	10327	5421	1.0796	504.851	83.7891	3.03085e-08	60	70	0.291667	1.40689e-09	0.430181	0.0644592	9.999e-05	6.10895e-06	0.000258345
chr6	31158455	rs17197087	ENSG00000137310	TCF19	-88	9804	1.05848	203.761	76.0156	3.30789e-06	20	22	0.0916667	9.38258e-08	-0.58656	0.101863	0.00029997	0.000428454	0.0105632
chr6	30859127	rs2535327	ENSG00000137411	VARS2	-49116	11297	1.0873	208.19	74.5312	3.0262e-09	57	67	0.279167	6.21176e-12	-0.689547	0.0884444	9.999e-05	1.74201e-07	1.03764e-05
chr6	10699124	rs111832681	ENSG00000137434	C6orf52	-4328	4867	1.05928	486.59	86.5625	4.74168e-06	16	17	0.0708333	8.64842e-07	1.04157	0.198473	0.00119988	0.00156642	0.0312059
chr6	21200051	rs2305955	ENSG00000145996	CDKAL1	665593	4845	1.03868	441.528	84.6094	2.16079e-06	88	117	0.4875	2.56385e-07	0.289454	0.0523414	0.00049995	0.000716554	0.016328
chr6	117200208	rs6904594	ENSG00000153989	NUS1	-475295	3923	1.07309	184.465	81.1914	1.729e-05	15	15	0.0625	1.82548e-06	-0.556602	0.109768	0.00139986	0.00202526	0.0382621
chr6	70572469	rs77054685	ENSG00000154079	SDHAF4	5551	4576	1.0484	261.047	83.2031	9.14367e-06	38	41	0.170833	1.13798e-06	0.6483	0.125078	0.00179982	0.00174267	0.0338209
chr6	36107442	rs9470219	ENSG00000156711	MAPK13	-20368	3750	1.07176	300.953	83.2227	3.158e-09	83	109	0.454167	8.2498e-11	0.626289	0.0861831	9.999e-05	3.40377e-07	1.8901e-05
chr6	2666029	rs6941573	ENSG00000164385	LINC01600	-31427	4994	1.03974	511.639	86.3086	1.24957e-07	78	94	0.391667	1.2546e-08	-0.534486	0.0861583	9.999e-05	4.2807e-05	0.00143092
chr6	39731351	rs2047640	ENSG00000164627	KIF6	-5947	4430	1.08501	326.47	82.793	4.92837e-09	25	26	0.108333	1.25946e-10	-1.03994	0.14485	9.999e-05	4.98334e-07	2.69176e-05
chr6	46680392	rs34964632	ENSG00000180113	TDRD6	-7484	4159	1.06485	311.297	85.2734	4.18535e-07	62	76	0.316667	4.20079e-08	0.657478	0.110727	0.00019998	7.08717e-05	0.00223988
chr6	28071808	rs4713135	ENSG00000182477	OR2B8P	-17644	3995	1.07713	71.1767	74.9609	1.47854e-11	48	53	0.220833	6.07278e-15	-0.894754	0.0974221	9.999e-05	2.06546e-10	2.20131e-08
chr6	28443443	rs2531803	ENSG00000187987	ZSCAN23	58	4168	1.05911	65.6995	73.9648	1.93759e-07	86	106	0.441667	1.38206e-09	-0.550346	0.0824184	9.999e-05	6.37261e-06	0.000266648
chr6	32632226	rs3104376	ENSG00000196126	HLA-DRB1	-42379	8994	1.07039	270.759	79.2969	1.58133e-13	59	66	0.275	1.10579e-16	0.9206	0.0922619	9.999e-05	7.73095e-12	1.11357e-09
chr6	45061861	rs11961316	ENSG00000196284	SUPT3H	316091	4105	1.074	367.89	83.6523	2.46152e-06	53	60	0.25	2.55571e-07	-0.451107	0.081562	0.00019998	0.000521478	0.0125064
chr6	32598234	rs9270656	ENSG00000198502	HLA-DRB5	-67948	9003	1.07608	234.802	76.8945	7.78263e-13	47	49	0.204167	2.91996e-16	1.14208	0.116708	9.999e-05	3.20782e-11	3.99159e-09
chr6	160698207	rs783144	ENSG00000198670	LPA	-33949	4789	1.05228	357.17	84.3164	7.52413e-06	44	49	0.204167	1.06481e-06	-0.389406	0.0749017	0.00139986	0.00192482	0.036656
chr6	85526898	rs9450292	ENSG00000203875	SNHG5	151837	4882	1.06413	160.068	80.625	6.55222e-13	87	119	0.495833	1.14438e-15	-0.464176	0.0487824	9.999e-05	2.33602e-11	3.00105e-09
chr6	32962349	rs58173627	ENSG00000204257	HLA-DMA	6744	9735	1.0788	345.426	80.1562	1.34124e-14	15	15	0.0625	7.46634e-18	-1.87072	0.177952	9.999e-05	5.72143e-13	1.00888e-10
chr6	32038844	rs6463	ENSG00000204338	CYP21A1P	33207	12729	1.10845	236.746	73.1641	2.60138e-07	52	61	0.254167	1.67544e-09	-0.730117	0.110014	9.999e-05	2.04839e-05	0.00075713
chr6	31661319	rs707920	ENSG00000204428	LY6G5C	22720	11357	1.10128	203.981	72.6953	3.28164e-20	64	73	0.304167	3.07238e-27	1.23202	0.0824152	9.999e-05	1.16515e-19	6.59328e-17
chr6	31270276	rs707908	ENSG00000204525	HLA-C	86881	9942	1.06994	216.557	76.0352	3.55541e-17	66	78	0.325	4.00935e-22	0.944803	0.0756713	9.999e-05	7.68904e-16	2.12492e-13
chr6	29699907	rs9258088	ENSG00000204644	ZFP57	-18798	8763	1.06169	94.8232	71.7383	4.80979e-13	59	66	0.275	1.28838e-17	-0.982578	0.0944402	9.999e-05	1.02188e-11	1.41328e-09
chr6	31176918	rs3134789	ENSG00000206344	HCG27	-20843	9781	1.06439	199.216	75.293	1.9472e-05	34	36	0.15	8.39652e-07	-0.822561	0.156533	0.00209979	0.00263206	0.0474674
chr6	29949833	rs1632880	ENSG00000206503	HLA-A	8572	8839	1.08028	116.631	73.5156	8.36336e-15	44	47	0.195833	1.30029e-19	1.11953	0.0989047	9.999e-05	1.02226e-13	2.13121e-11
chr6	57921033	rs9404713	ENSG00000215190	LINC00680	40467	1648	1.04947	46.3579	78.418	2.55835e-05	60	67	0.279167	1.96578e-06	0.539557	0.10678	0.00079992	0.000831589	0.0185928
chr6	28183278	rs1150679	ENSG00000216901	ZNF603P	7089	4142	1.04867	70.1258	75.5078	1.20928e-13	86	111	0.4625	1.33482e-17	-0.927649	0.089221	9.999e-05	2.40107e-12	3.8299e-10
chr6	149863746	rs9322225	ENSG00000216906	AL355312.1	-40498	5261	1.03461	448.502	85.6641	1.20237e-18	72	95	0.395833	1.61577e-21	-0.853671	0.069959	9.999e-05	1.57332e-16	5.03217e-14
chr6	27754056	rs4713120	ENSG00000216915	GPR89P	-15563	3350	1.04714	69.9298	76.5625	3.59142e-05	85	115	0.479167	2.2878e-06	0.605694	0.12074	0.00079992	0.00185353	0.0355261
chr6	149863746	rs9322225	ENSG00000217733	CCT7P1	-16217	5303	1.07376	393.324	82.6562	7.25445e-19	72	95	0.395833	1.63834e-22	-0.791668	0.0624925	9.999e-05	1.97059e-17	7.55394e-15
chr6	90100853	rs207254	ENSG00000218730	AL117342.1	16251	4059	1.04201	415.07	86.0938	7.20387e-09	81	113	0.470833	4.42207e-10	0.445369	0.0643813	9.999e-05	1.7205e-06	8.44848e-05
chr6	138936729	rs1188887	ENSG00000220600	AL121834.1	-57323	4557	1.03636	469.92	86.3672	6.90057e-06	72	84	0.35	1.2951e-06	0.591212	0.114742	0.00189981	0.00258736	0.0468697
chr6	127446063	rs9968805	ENSG00000220694	AL096711.1	10426	2670	1.0648	134.11	82.6172	8.64127e-06	87	110	0.458333	9.73863e-07	-0.527225	0.101001	0.00089991	0.000726372	0.0165359
chr6	149863746	rs9322225	ENSG00000223701	RAET1E-AS1	-20686	5291	1.0749	443.506	84.4727	8.8848e-21	72	95	0.395833	2.54277e-24	-0.900328	0.0665575	9.999e-05	1.89407e-19	1.04688e-16
chr6	138696995	rs1129180	ENSG00000225177	AL590617.2	4446	4521	1.03922	469.77	85.957	3.99125e-08	50	58	0.241667	3.11952e-09	-0.711846	0.109447	9.999e-05	1.20283e-05	0.000469414
chr6	28162011	rs1150668	ENSG00000226314	ZNF192P1	229	4108	1.06045	73.0827	76.0547	6.34303e-06	84	107	0.445833	2.21e-07	-0.555244	0.0997903	0.00019998	0.000283842	0.00747064
chr6	29955360	rs7768084	ENSG00000227262	HCG4B	-28388	8816	1.06208	115.389	73.6914	7.59267e-06	52	63	0.2625	1.798e-07	-0.65187	0.116174	0.00039996	0.000550483	0.0131489
chr6	32255414	rs9469094	ENSG00000228962	HCG23	-135097	9996	1.07563	276.962	77.9102	2.11955e-07	12	12	0.05	4.04625e-09	1.7726	0.274894	9.999e-05	2.71661e-05	0.000964031
chr6	29999890	rs112281102	ENSG00000229390	MICD	-27427	8838	1.07714	121.889	74.3359	9.96144e-08	18	19	0.0791667	6.24341e-10	1.64011	0.239598	9.999e-05	4.90077e-06	0.000211773
chr6	106676004	rs3121445	ENSG00000229654	LINC02526	-19532	4120	1.05458	465.898	86.875	9.97845e-09	65	77	0.320833	7.69737e-10	-0.762662	0.112137	9.999e-05	2.32213e-06	0.000108427
chr6	3200195	rs73349426	ENSG00000230269	LINC02525	-4440	5464	1.04521	601.211	87.0117	5.05141e-06	12	12	0.05	9.92478e-07	-1.22584	0.235037	0.0019998	0.00228763	0.0423108
chr6	4020122	rs9405217	ENSG00000230648	AL138831.1	1092	5599	1.06311	528.46	85.332	3.16258e-13	76	104	0.433333	2.97399e-15	0.907434	0.0973022	9.999e-05	3.92531e-11	4.75519e-09
chr6	29976089	rs2245950	ENSG00000230795	HLA-K	49629	8816	1.10896	116.563	72.793	6.40355e-12	63	72	0.3	7.64807e-16	0.908343	0.0946676	9.999e-05	7.19531e-11	8.2613e-09
chr6	30346602	rs28360031	ENSG00000231074	HCG18	-19453	11186	1.08154	175.417	74.668	2.50564e-07	11	12	0.05	2.32573e-09	0.501241	0.0763298	9.999e-05	1.87046e-05	0.000697876
chr6	169805414	rs1413253	ENSG00000231690	LINC00574	15092	4980	1.06657	368.588	83.4375	1.96369e-10	54	64	0.266667	3.15717e-12	0.621017	0.0782771	9.999e-05	2.35209e-08	1.64416e-06
chr6	32637186	rs9272408	ENSG00000231852	CYP21A2	598920	12628	1.07329	274.138	76.0352	5.03456e-06	34	36	0.15	1.62915e-07	-0.914547	0.162338	0.00069993	0.000823888	0.0184553
chr6	28004180	rs9393867	ENSG00000235109	ZSCAN31	352090	4177	1.07176	64.9995	75.2539	1.12669e-05	42	48	0.2	4.05919e-07	0.599751	0.110567	0.00029997	0.000422617	0.0104627
chr6	116165797	rs117292505	ENSG00000237021	AL050331.3	-88411	3935	1.08304	147.53	79.1992	7.18626e-08	13	13	0.0541667	1.39153e-09	-1.44879	0.217015	9.999e-05	3.94638e-06	0.000174335
chr6	32255414	rs9469094	ENSG00000237285	HNRNPA1P2	-69806	11094	1.09711	274.692	76.0742	1.48164e-05	12	12	0.05	6.70024e-07	1.41755	0.267071	0.00129987	0.00227775	0.0421609
chr6	159697024	rs2758350	ENSG00000237927	AL078604.2	-107856	5130	1.06974	313.472	82.2266	1.76509e-06	38	45	0.1875	1.34504e-07	0.773274	0.136211	0.00019998	0.000317882	0.00824783
chr6	73313876	rs56159527	ENSG00000239626	RPSAP41	23472	4466	1.04287	236.775	83.457	9.71494e-06	23	26	0.108333	1.2701e-06	-0.777101	0.150684	0.00089991	0.00173808	0.033804
chr6	32829016	rs4148876	ENSG00000241106	HLA-DOB	-11969	9383	1.08558	275.478	78.2031	1.12637e-08	20	20	0.0833333	1.03451e-10	-1.24997	0.173123	9.999e-05	1.00855e-06	5.18829e-05
chr6	32968343	rs59576053	ENSG00000242574	HLA-DMB	-27274	9714	1.06014	345.31	80.4883	1.26649e-09	15	15	0.0625	1.27395e-11	-1.51717	0.198316	9.999e-05	1.76562e-07	1.04764e-05
chr6	30261503	rs2508027	ENSG00000243753	HLA-L	1918	10691	1.06142	168.994	75.3125	2.18063e-09	50	56	0.233333	5.18162e-12	-0.652716	0.0833269	9.999e-05	1.44402e-07	8.7999e-06
chr6	11123132	rs12529581	ENSG00000247925	AL139807.1	-50321	4943	1.02702	473.206	86.4453	1.79848e-08	53	66	0.275	1.37824e-09	0.465856	0.0697592	9.999e-05	6.13657e-06	0.000258592
chr6	111608659	rs9481169	ENSG00000255389	Z97989.1	8783	3404	1.04512	221.631	83.5547	1.1167e-08	33	35	0.145833	4.05647e-10	0.922813	0.133052	9.999e-05	1.35548e-06	6.88361e-05
chr6	73249811	rs9446876	ENSG00000256980	KHDC1L	-24042	4355	1.04475	254.379	85.3906	3.9352e-08	45	56	0.233333	2.72078e-09	-0.730239	0.111772	9.999e-05	5.86468e-06	0.000249345
chr6	170310168	rs6456196	ENSG00000261003	AL008628.1	-103972	2826	1.05369	178.993	80.8594	1.16048e-08	21	22	0.0916667	2.17415e-10	1.1165	0.158011	9.999e-05	1.00499e-06	5.18119e-05
chr6	26497937	rs3757151	ENSG00000261353		-29127	4358	1.05136	117.902	78.5742	1.64706e-20	91	117	0.4875	1.07896e-25	1.02214	0.0720341	9.999e-05	2.33809e-19	1.23486e-16
chr6	26949281	rs4713058	ENSG00000261584	AL513548.1	263039	4170	1.05757	102.643	77.8906	1.33263e-10	23	23	0.0958333	3.26213e-13	0.839713	0.10008	9.999e-05	4.70332e-09	3.78923e-07
chr6	166993056	rs416131	ENSG00000265828	MIR3939	4855	4720	1.06353	428.826	84.6484	2.07314e-17	78	103	0.429167	2.67435e-20	1.01162	0.0869365	9.999e-05	1.10669e-15	2.92249e-13
chr6	94012383	rs4707818	ENSG00000270484	AL078595.2	431425	3101	1.0379	168.729	84.0625	8.01178e-06	81	102	0.425	1.10462e-06	-0.312254	0.0601619	0.00049995	0.0010346	0.0224148
chr6	158180378	rs4435969	ENSG00000272047	GTF2H5	12025	4884	1.04789	342.702	83.7891	2.83189e-07	63	78	0.325	2.00379e-08	0.445952	0.0730931	9.999e-05	6.10518e-05	0.00197147
chr6	31392925	rs7756431	ENSG00000272221	AL645933.2	2569	10367	1.08535	202.311	74.043	6.48468e-06	39	42	0.175	1.55722e-07	-0.91553	0.162218	0.00049995	0.00071624	0.016328
chr6	3064289	rs12196777	ENSG00000272277	AL031963.3	4604	5307	1.03759	586.548	87.5586	6.3068e-09	83	105	0.4375	5.31502e-10	0.788744	0.114658	9.999e-05	2.27426e-06	0.000106401
chr6	57956907	rs6915273	ENSG00000272541	AL021368.3	-100440	1764	1.03779	53.4999	79.4336	4.61779e-06	65	79	0.329167	2.69391e-07	0.473513	0.0858005	9.999e-05	0.00017759	0.00500086
chr6	27807046	rs200483	ENSG00000275126	HIST1H4L	66463	3796	1.06298	72.463	75.9375	1.07816e-06	34	35	0.145833	2.13487e-08	0.430388	0.0707032	9.999e-05	4.18972e-05	0.00140502
chr6	32253775	rs9267995	ENSG00000277427	AL671511.2	-1510	12123	1.09757	292.192	76.4453	9.53696e-07	89	117	0.4875	2.02803e-08	0.599976	0.0983807	9.999e-05	0.000119951	0.00354582
chr6	25955944	rs175319	ENSG00000278272	HIST1H3C	-89468	4958	1.05725	193.936	79.9805	1.46475e-05	48	58	0.241667	1.24061e-06	0.308536	0.0597622	0.00149985	0.00197747	0.0374486
chr6	30256126	rs2516718	ENSG00000280128	AL662795.2	29927	11131	1.07579	172.453	74.6289	1.53563e-05	21	23	0.0958333	5.47343e-07	0.408141	0.0762174	0.00119988	0.00163099	0.032142
chr6	29941677	rs9260093	ENSG00000281831	HCP5B	-67895	8808	1.08376	117.998	73.8281	1.65711e-06	15	15	0.0625	2.39062e-08	-1.60241	0.26432	0.00019998	9.21193e-05	0.002825
chr7	100328899	rs1059129	ENSG00000066923	STAG3	151335	2731	1.05278	140.438	80.7422	1.49957e-06	51	55	0.229167	8.43698e-08	-0.619429	0.107127	9.999e-05	0.000131633	0.00383863
chr7	97872576	rs72615155	ENSG00000070669	ASNS	-35	4266	1.03558	310.391	85.4883	3.69562e-10	32	34	0.141667	1.20044e-11	0.821887	0.107263	9.999e-05	6.3968e-08	4.13127e-06
chr7	100445550	rs112317829	ENSG00000078487	ZCWPW1	-16559	2878	1.05785	147.273	80.5859	4.53878e-06	52	56	0.233333	3.21171e-07	-0.589887	0.107676	0.00029997	0.000426836	0.0105452
chr7	100308061	rs28401739	ENSG00000085514	PILRA	-59470	2759	1.0513	147.246	81.1328	1.88628e-11	51	55	0.229167	8.74134e-14	-0.764067	0.0882931	9.999e-05	9.88485e-10	9.24086e-08
chr7	7187064	rs4720727	ENSG00000106392	C1GALT1	30129	5344	1.05685	551.236	85.7617	2.05644e-07	90	119	0.495833	2.01101e-08	-0.484561	0.0794314	9.999e-05	6.59601e-05	0.0020986
chr7	129655102	rs12666331	ENSG00000106459	NRF1	43387	3806	1.04054	286.78	84.5898	3.61618e-06	68	90	0.375	4.68335e-07	0.446989	0.0829111	0.00059994	0.000770795	0.0174303
chr7	100319793	rs112622797	ENSG00000121716	PILRB	-32384	2710	1.08003	142.515	80.1172	7.82117e-17	40	41	0.170833	1.20649e-20	-1.13808	0.0964767	9.999e-05	8.22207e-16	2.24611e-13
chr7	6845252	rs11978506	ENSG00000122674	CCZ1	946526	4728	1.04775	393.069	82.0117	1.76072e-09	89	117	0.4875	2.94443e-11	-0.472897	0.0632302	9.999e-05	3.44304e-07	1.90745e-05
chr7	141778774	rs2234001	ENSG00000127366	TAS2R5	-11444	2730	1.0489	202.461	84.9609	5.20598e-10	85	116	0.483333	1.55033e-11	0.574918	0.0755458	9.999e-05	4.70306e-08	3.13099e-06
chr7	76038583	rs113056502	ENSG00000127952	STYXL1	9420	2749	1.06555	190.445	81.6797	9.34251e-09	27	28	0.116667	2.0557e-10	-0.963514	0.136135	9.999e-05	7.25721e-07	3.82439e-05
chr7	75518475	rs794375	ENSG00000127957	PMS2P3	9672	2247	1.03214	168.581	84.1992	7.78221e-07	61	76	0.316667	7.16893e-08	0.606516	0.104236	9.999e-05	9.70715e-05	0.00294628
chr7	50447929	rs12154303	ENSG00000132436	FIGNL1	94605	4525	1.05595	270.129	83.457	6.07715e-17	79	104	0.433333	5.21767e-20	-0.593271	0.051579	9.999e-05	2.71282e-15	6.85902e-13
chr7	116210408	rs1319886	ENSG00000135269	TES	-86	3128	1.04742	169.505	83.4961	4.10527e-07	83	107	0.445833	2.9462e-08	-0.577524	0.0959926	9.999e-05	4.32936e-05	0.00144312
chr7	12404062	rs17443848	ENSG00000146530	VWDE	-122	7421	1.04077	439.577	82.0312	4.13302e-06	39	43	0.179167	3.64422e-07	-0.512198	0.0939942	0.00119988	0.00137865	0.0281979
chr7	76587304	rs11505688	ENSG00000146707	POMZP3	39956	3777	1.05415	267.903	82.9102	1.34787e-12	44	50	0.208333	6.72506e-15	0.861031	0.0939574	9.999e-05	1.08639e-10	1.21792e-08
chr7	55761141	rs10232851	ENSG00000146733	PSPH	290462	4181	1.04655	191.701	81.7773	3.70014e-15	65	86	0.358333	3.27672e-18	-0.775892	0.0726758	9.999e-05	1.89006e-13	3.77483e-11
chr7	65001401	rs7787889	ENSG00000152926	ZNF117	5282	3617	1.07311	78.3005	76.1719	1.60796e-05	16	18	0.075	7.57701e-07	-0.956237	0.18114	0.00039996	0.000747833	0.0169919
chr7	95767741	rs79448572	ENSG00000158560	DYNC1I1	-4766	3536	1.06581	238.678	82.2266	8.1118e-06	23	24	0.1	8.50098e-07	-0.554793	0.105635	0.0009999	0.00124545	0.0259197
chr7	103452750	rs10226055	ENSG00000161048	NAPEPLD	-303191	3716	1.04895	216.918	82.1484	2.7736e-06	11	13	0.0541667	2.29264e-07	0.703159	0.126565	0.00039996	0.000409531	0.0101523
chr7	65231402	rs35723371	ENSG00000164669	INTS4P1	90176	3435	1.05094	78.2686	77.2266	2.75629e-07	83	112	0.466667	4.84323e-09	0.536158	0.0836488	9.999e-05	1.22076e-05	0.000474852
chr7	73821936	rs4717820	ENSG00000165171	METTL27	20598	1802	1.04274	158.707	85.4297	6.05991e-13	69	76	0.316667	6.59361e-15	0.935151	0.102002	9.999e-05	3.52247e-11	4.29321e-09
chr7	100039619	rs4729567	ENSG00000166529	ZSCAN21	-10156	2540	1.06522	126.172	79.7461	3.66154e-09	84	114	0.475	3.85384e-11	0.387598	0.0522107	9.999e-05	1.73371e-07	1.03529e-05
chr7	33638727	rs4418250	ENSG00000173862	AC008080.1	-87255	4232	1.0299	280.291	83.3984	3.11638e-09	68	90	0.375	8.5001e-11	0.639566	0.088085	9.999e-05	5.68214e-07	3.06226e-05
chr7	77423767	rs10276482	ENSG00000186088	GSAP	-7368	3786	1.0881	250.851	80.8789	8.06105e-06	76	87	0.3625	6.83159e-07	-0.352777	0.066521	0.00079992	0.00112415	0.0239403
chr7	6720774	rs12535850	ENSG00000187953	PMS2CL	10645	4829	1.0554	353.591	82.3633	8.82421e-07	47	49	0.204167	5.96416e-08	0.73751	0.125859	9.999e-05	0.00019468	0.00541158
chr7	76673943	rs76134806	ENSG00000188372	ZP3	276424	3571	1.04117	258.361	83.3789	3.52909e-08	21	22	0.0916667	1.53753e-09	-0.911676	0.136994	9.999e-05	5.55399e-06	0.00023741
chr7	150338094	rs11538922	ENSG00000188707	ZBED6CL	8304	4605	1.0692	363.053	83.7695	2.28231e-09	44	51	0.2125	6.45877e-11	0.57538	0.078631	9.999e-05	3.04889e-07	1.70499e-05
chr7	64666122	rs6460173	ENSG00000196247	ZNF107	38	3848	1.06263	97.0102	77.207	1.16437e-06	74	96	0.4	3.07943e-08	0.322559	0.0537011	9.999e-05	6.21999e-05	0.00199327
chr7	22777284	rs2103109	ENSG00000196683	TOMM7	45567	4744	1.03844	448.774	84.8828	3.32788e-06	76	97	0.404167	4.44738e-07	-0.271457	0.0502403	0.00079992	0.00114289	0.024248
chr7	64863880	rs62458435	ENSG00000197008	ZNF138	69491	3768	1.0455	98.6908	78.5156	1.18793e-05	72	89	0.370833	7.56999e-07	-0.254963	0.0482957	0.00079992	0.000845111	0.0188419
chr7	64877839	rs7796284	ENSG00000198039	ZNF273	7666	3673	1.06347	82.9081	76.3867	1.9927e-11	80	97	0.404167	1.60226e-14	-0.711759	0.079158	9.999e-05	4.45247e-10	4.42764e-08
chr7	32913604	rs17468799	ENSG00000205763	RP9P	29571	4879	1.07297	274.354	82.4023	6.93643e-06	27	29	0.120833	7.23127e-07	0.699959	0.132319	0.00089991	0.00116529	0.0245089
chr7	64804212	rs7792538	ENSG00000213640	EEF1DP4	-58788	3680	1.07072	89.662	77.2266	1.18209e-18	74	95	0.395833	1.02467e-23	-1.19891	0.0905657	9.999e-05	7.62028e-18	3.23409e-15
chr7	64073516	rs10224492	ENSG00000214652	ZNF727	28072	3593	1.04485	102.618	78.9258	9.22624e-10	54	62	0.258333	5.35907e-12	-0.906177	0.115785	9.999e-05	4.49584e-08	3.0099e-06
chr7	43948403	rs2256294	ENSG00000214783	POLR2J4	70771	3869	1.0609	261.488	83.3398	6.94042e-10	76	100	0.416667	1.38875e-11	0.551371	0.0722384	9.999e-05	6.86554e-08	4.39815e-06
chr7	26399032	rs1229663	ENSG00000214870	AC004540.1	438	4353	1.06148	367.561	84.7266	1.27575e-09	78	99	0.4125	4.17372e-11	0.544614	0.0735234	9.999e-05	1.86312e-07	1.09334e-05
chr7	7631087	rs13229270	ENSG00000215018	COL28A1	-95235	5407	1.0685	553.256	84.8633	5.95542e-07	53	65	0.270833	5.89311e-08	-0.424898	0.0724772	0.00019998	0.000184523	0.00516549
chr7	29511604	rs12700965	ENSG00000223813	AC007255.1	52065	4583	1.05103	458.193	84.6484	2.14198e-06	54	69	0.2875	2.55387e-07	-0.624651	0.112936	0.00049995	0.000673649	0.015529
chr7	90471886	rs10263772	ENSG00000223969	AC002456.1	125466	4436	1.06243	205.923	80.8789	2.02975e-06	11	12	0.05	1.25523e-07	1.1605	0.203859	0.00019998	0.000250139	0.00671749
chr7	16599990	rs7156	ENSG00000224280	AC005014.1	-13234	5229	1.04618	505.196	84.3164	5.16026e-06	67	81	0.3375	6.82474e-07	0.425372	0.0802062	0.00119988	0.00193855	0.0368584
chr7	65375306	rs6948240	ENSG00000226002	GTF2IP14	291202	3530	1.0439	77.3521	77.1289	3.0068e-19	60	75	0.3125	1.63219e-24	-1.02725	0.0754256	9.999e-05	4.24803e-18	1.83567e-15
chr7	55753863	rs10249231	ENSG00000226278	PSPHP1	-10935	4664	1.03264	222.381	82.0703	8.70208e-18	65	86	0.358333	2.38425e-21	-0.988332	0.081521	9.999e-05	6.31405e-16	1.78648e-13
chr7	30046150	rs10951259	ENSG00000227014	AC007285.1	57549	4472	1.04712	429.537	85.332	3.39398e-06	41	43	0.179167	4.88031e-07	-0.660115	0.122661	0.00109989	0.00104909	0.022708
chr7	64963348	rs10949951	ENSG00000227113	AC073210.1	-111676	3553	1.05961	79.1409	77.2852	5.4984e-13	61	77	0.320833	2.21603e-16	-0.943355	0.0958652	9.999e-05	1.02273e-11	1.41328e-09
chr7	141747115	rs12537498	ENSG00000228775	WEE2-AS1	-8770	2743	1.06774	181.68	82.793	1.72164e-25	79	108	0.45	1.79914e-30	-1.10818	0.066805	9.999e-05	9.07352e-25	1.93445e-21
chr7	1161005	rs2960830	ENSG00000229043	AC091729.3	630	4496	1.03699	302.774	83.125	2.35782e-15	74	92	0.383333	3.56376e-18	0.872519	0.0818544	9.999e-05	2.49681e-13	4.86401e-11
chr7	32658558	rs6978161	ENSG00000229358	DPY19L1P1	103228	4988	1.052	285.583	82.8516	1.75727e-09	60	63	0.2625	3.69821e-11	-0.551216	0.0741659	9.999e-05	2.30735e-07	1.33751e-05
chr7	7267401	rs4724965	ENSG00000230825	AC005532.1	12246	5470	1.06014	557.54	85.0391	9.55734e-11	47	52	0.216667	2.16906e-12	-0.948555	0.11843	9.999e-05	1.89533e-08	1.34868e-06
chr7	97934695	rs9801412	ENSG00000232097	AC079781.3	4098	4102	1.06389	283.042	83.9648	1.79487e-06	23	25	0.104167	1.85068e-07	0.66836	0.119252	0.00039996	0.000304135	0.00792948
chr7	64861984	rs4718146	ENSG00000232906	AC092685.1	-493951	3148	1.05068	68.5545	77.2852	2.36342e-05	87	106	0.441667	1.49271e-06	-0.383076	0.0748376	0.00079992	0.0011437	0.024248
chr7	156637620	rs6459698	ENSG00000233878	AC073133.2	-192033	5266	1.05822	577.955	86.25	3.75099e-06	93	118	0.491667	6.30353e-07	-0.711337	0.133659	0.00129987	0.0014768	0.0299477
chr7	65023428	rs12666885	ENSG00000234585	CCT6P3	-14927	3587	1.05863	81.3261	77.3828	6.34327e-22	63	80	0.333333	6.83886e-28	-0.735829	0.0481752	9.999e-05	3.72059e-21	2.67958e-18
chr7	65176740	rs71562969	ENSG00000235421	AC114501.2	378003	2946	1.02753	65.822	80.2734	5.96303e-15	67	85	0.354167	2.87982e-18	-0.792856	0.0740866	9.999e-05	1.76684e-13	3.55864e-11
chr7	7277584	rs1638213	ENSG00000236712	AC079448.1	-15925	5448	1.05391	554.603	85.0195	3.97617e-17	63	78	0.325	6.9442e-20	-1.10235	0.0963179	9.999e-05	3.95328e-15	9.58739e-13
chr7	66605753	rs12667394	ENSG00000237310	GS1-124K5.4	112046	3499	1.04508	72.8349	78.75	5.39268e-06	56	65	0.270833	2.90647e-07	-0.491666	0.089372	9.999e-05	0.00027046	0.00720621
chr7	141824976	rs6464454	ENSG00000237621	OR9A1P	-62173	2786	1.04228	219.549	85.332	2.80887e-08	83	118	0.491667	1.81228e-09	0.574437	0.0867741	9.999e-05	3.64587e-06	0.000162142
chr7	141781136	rs17464086	ENSG00000240031	OR9A3P	-81725	2771	1.05558	208.907	84.043	3.08438e-11	83	113	0.470833	4.19923e-13	0.665391	0.0797847	9.999e-05	2.20464e-09	1.9123e-07
chr7	141781136	rs17464086	ENSG00000240677	MYL6P4	-30670	2776	1.06047	197.548	83.5352	1.61759e-10	83	113	0.470833	2.57884e-12	0.617706	0.0774603	9.999e-05	1.09588e-08	8.16472e-07
chr7	75515270	rs794379	ENSG00000242073	AC211429.1	-29163	2288	1.0498	166.199	82.832	1.70192e-06	60	76	0.316667	1.43093e-07	0.593236	0.104756	9.999e-05	0.000184242	0.00516371
chr7	100328899	rs1059129	ENSG00000242294	STAG3L5P	-7181	2672	1.04376	146.467	81.7383	1.09753e-15	51	55	0.229167	7.29189e-19	-1.05578	0.0961976	9.999e-05	4.34528e-14	9.47459e-12
chr7	141778774	rs2234001	ENSG00000244292	OR9N1P	-132444	2767	1.06024	200.423	83.3008	4.65347e-08	85	116	0.483333	2.10273e-09	0.588682	0.0893531	9.999e-05	4.5206e-06	0.000196058
chr7	43195825	rs67075006	ENSG00000252983	RNU7-35P	1403	4405	1.03583	297.061	84.707	6.84628e-10	17	18	0.075	1.9956e-11	1.31143	0.173501	9.999e-05	1.15288e-07	7.0619e-06
chr7	141840748	rs12533399	ENSG00000257335	MGAM	-67066	2771	1.05207	224.661	85.9961	6.39303e-13	80	109	0.454167	8.60621e-15	0.746932	0.0819445	9.999e-05	4.31381e-11	5.12625e-09
chr7	141756606	rs13230324	ENSG00000257743	MGAM2	-355144	2777	1.06737	204.679	83.8672	8.96177e-07	81	112	0.466667	7.98518e-08	0.495464	0.0855054	0.00029997	9.97193e-05	0.00301911
chr7	141833134	rs12703410	ENSG00000258083	OR9A4	-85684	2758	1.03428	206.103	84.6289	6.64403e-08	80	109	0.454167	4.27653e-09	0.527859	0.0820115	9.999e-05	9.19158e-06	0.00037152
chr7	42894108	rs626366	ENSG00000261019	AC010132.4	8530	4600	1.06557	328.298	84.1406	6.291e-07	42	44	0.183333	5.51579e-08	-0.784182	0.133426	0.00029997	0.000115013	0.00342971
chr7	102471489	rs60871950	ENSG00000270249	AC093668.1	120954	3344	1.05891	185.003	80.957	2.50214e-06	62	81	0.3375	1.64578e-07	-0.643205	0.11422	0.00019998	0.000286894	0.00753428
chr7	141792417	rs12674391	ENSG00000270923	TAS2R6P	4601	2732	1.03565	209.948	85.8984	7.98955e-10	85	117	0.4875	3.28918e-11	0.549432	0.0736874	9.999e-05	9.47108e-08	5.93922e-06
chr7	64990333	rs1852026	ENSG00000270948	MTDHP1	-47408	3621	1.0332	86.2829	79.2969	1.74829e-08	68	87	0.3625	2.41633e-10	0.748329	0.106236	9.999e-05	9.53057e-07	4.93486e-05
chr7	128677046	rs10954206	ENSG00000271344	AC018638.6	-13406	3575	1.06789	246.344	83.0078	8.64905e-08	73	87	0.3625	4.14342e-09	0.584064	0.0906484	9.999e-05	9.96139e-06	0.000398568
chr7	75518475	rs794375	ENSG00000272391	POM121C	-32205	2298	1.06429	182.677	83.6133	4.44761e-06	61	76	0.316667	5.13238e-07	0.356826	0.0664489	0.00019998	0.000499638	0.0120924
chr7	7571699	rs2348337	ENSG00000272732	AC004982.1	-19260	5486	1.06006	519.105	83.9844	2.45402e-07	60	74	0.308333	1.75625e-08	-0.360098	0.058743	9.999e-05	7.23872e-05	0.0022817
chr7	100308061	rs28401739	ENSG00000272752	STAG3L5P-PVRIG2P-PILRB	-28044	2672	1.05252	144.626	81.2305	1.19697e-10	51	55	0.229167	8.73912e-13	-0.715726	0.087362	9.999e-05	6.61784e-09	5.20809e-07
chr7	98299769	rs13232861	ENSG00000272950	AC093799.1	-23085	4112	1.02553	269.947	84.1406	7.20606e-07	53	59	0.245833	6.4771e-08	-0.549878	0.0941346	9.999e-05	0.000154684	0.00440807
chr7	65452891	rs4717262	ENSG00000273024	INTS4P2	-194974	2954	1.03801	56.9821	78.9648	6.89254e-13	76	98	0.408333	6.12726e-16	0.55394	0.0574687	9.999e-05	1.55429e-11	2.09888e-09
chr7	43971323	rs2595722	ENSG00000273432	AC004951.4	47827	3862	1.04423	284.764	85.1953	6.09996e-08	81	110	0.458333	4.3567e-09	0.542704	0.0843703	9.999e-05	1.04932e-05	0.000417038
chr7	131265928	rs55640724	ENSG00000273489	AC008264.2	231765	4165	1.05134	468.828	86.6406	1.80896e-06	23	24	0.1	2.89048e-07	0.952923	0.173177	0.00059994	0.000576487	0.0136445
chr7	72879588	rs2072300	ENSG00000277149	TYW1B	-51391	2653	1.02444	157.99	82.2852	1.12083e-06	57	66	0.275	7.84907e-08	0.691479	0.119253	9.999e-05	0.000141872	0.00408212
chr7	75544515	rs1108493	ENSG00000278416	PMS2P2	-184966	2244	1.05361	196.344	85.4102	2.40123e-08	27	29	0.120833	1.53524e-09	-1.0789	0.162115	9.999e-05	2.38616e-06	0.000110981
chr7	96110119	rs67751149	ENSG00000279067	AC002540.1	-8529	3758	1.06498	283.981	83.6914	2.41923e-14	43	46	0.191667	7.43345e-17	0.699892	0.0695939	9.999e-05	1.25642e-12	2.08818e-10
chr7	26399032	rs1229663	ENSG00000280255	AC004947.2	-139347	4257	1.05094	376.347	86.0742	4.6637e-11	78	99	0.4125	1.27975e-12	0.507336	0.0625117	9.999e-05	6.91177e-09	5.42145e-07
chr8	48735351	rs3750259	ENSG00000034239	EFCAB1	-41	3101	1.05608	98.7332	79.1016	2.03891e-05	84	117	0.4875	1.63847e-06	0.460504	0.090356	0.00109989	0.0013855	0.0283136
chr8	144363111	rs7838766	ENSG00000071894	CPSF1	46237	2528	1.0648	184.049	81.2109	9.47555e-12	82	97	0.404167	3.85736e-14	0.437924	0.0496691	9.999e-05	4.58759e-10	4.53336e-08
chr8	17936433	rs406329	ENSG00000078674	PCM1	13592	7282	1.07086	616.965	83.457	5.65267e-09	89	118	0.491667	1.75735e-10	0.45184	0.0635475	9.999e-05	1.38717e-06	7.01725e-05
chr8	672880	rs1020565	ENSG00000104714	ERICH1	65225	5107	1.08409	365.971	79.9219	2.0608e-06	58	69	0.2875	1.07499e-07	0.315487	0.0550811	0.00049995	0.000396638	0.00990208
chr8	119858365	rs28619135	ENSG00000136982	DSCC1	-2356	4443	1.07676	230.696	83.4375	4.4521e-06	40	45	0.1875	4.99816e-07	0.388124	0.0721945	0.00039996	0.000584998	0.0137931
chr8	143602045	rs10093709	ENSG00000147813	NAPRT	-23397	4025	1.04218	276.007	83.3594	3.00435e-09	53	63	0.2625	8.05383e-11	-0.568707	0.0782058	9.999e-05	4.51023e-07	2.46421e-05
chr8	95280003	rs2514558	ENSG00000156172	C8orf37	-10803	4638	1.05496	377.694	84.043	9.92557e-08	23	24	0.1	6.07764e-09	0.706327	0.111045	9.999e-05	2.09005e-05	0.000770133
chr8	103310019	rs827537	ENSG00000164930	FZD6	11585	4952	1.03194	311.209	86.0742	3.25656e-06	52	61	0.254167	5.21329e-07	0.501306	0.0934176	0.00109989	0.000801597	0.0180069
chr8	103308257	rs1522713	ENSG00000164934	DCAF13	-106458	5150	1.05239	310.759	83.6523	4.1882e-06	33	39	0.1625	4.80793e-07	0.387821	0.0720174	0.00059994	0.000897477	0.0198604
chr8	142670280	rs4736369	ENSG00000167653	PSCA	-29	5294	1.04378	400.909	85.0977	3.22225e-10	92	119	0.495833	9.17336e-12	-0.89464	0.115929	9.999e-05	6.32927e-08	4.0988e-06
chr8	141793209	rs73713485	ENSG00000171045	TSNARE1	610030	5417	1.0716	426.84	83.9453	6.06131e-06	28	31	0.129167	7.80144e-07	0.443976	0.0842118	0.00089991	0.00163379	0.0321486
chr8	33451476	rs2459512	ENSG00000172728	FUT10	21945	3760	1.06181	164.674	81.4453	1.00157e-07	55	70	0.291667	3.5195e-09	0.51126	0.07892	9.999e-05	8.12663e-06	0.000331292
chr8	196791	rs4141094	ENSG00000176269	OR4F21	-29749	3212	1.08185	216.8	78.9453	2.31042e-09	26	27	0.1125	1.71676e-11	1.47301	0.194089	9.999e-05	1.47292e-07	8.95306e-06
chr8	86536761	rs9297923	ENSG00000176623	RMDN1	-22405	3834	1.07211	153.923	79.8633	1.15953e-10	43	46	0.191667	5.36477e-13	0.754556	0.0910125	9.999e-05	4.77491e-09	3.83392e-07
chr8	10489752	rs56017720	ENSG00000184647	PRSS55	-35795	6406	1.0713	289.96	78.0273	6.56101e-15	19	19	0.0791667	1.06836e-18	-1.98109	0.181768	9.999e-05	2.69066e-13	5.11585e-11
chr8	143289501	rs7386691	ENSG00000185730	ZNF696	-176	4357	1.04963	263.828	81.543	9.37138e-11	84	109	0.454167	7.16325e-13	-0.557349	0.0677	9.999e-05	1.0143e-08	7.6046e-07
chr8	53887100	rs11993779	ENSG00000187735	TCEA1	135428	4637	1.05865	239.562	82.9492	1.18605e-05	14	16	0.0666667	1.49638e-06	-0.588984	0.115077	0.00159984	0.00196044	0.0371931
chr8	144785958	rs7829963	ENSG00000196378	ZNF34	1386	1629	1.05287	112.828	81.1133	5.41227e-11	95	119	0.495833	3.17212e-13	0.604188	0.0719609	9.999e-05	2.19542e-09	1.91128e-07
chr8	22275324	rs4871990	ENSG00000197181	PIWIL2	26	4202	1.03467	508.158	86.1914	3.96529e-12	79	102	0.425	7.63726e-14	0.894244	0.103015	9.999e-05	9.91479e-10	9.24086e-08
chr8	84924998	rs1991348	ENSG00000203413	ACTBP6	-23588	2617	1.03409	102.138	82.5586	1.66681e-11	62	76	0.316667	1.23076e-13	0.826636	0.0962834	9.999e-05	8.42899e-10	8.01317e-08
chr8	10439622	rs12114576	ENSG00000207128	RNU6-729P	-36602	6382	1.06417	319.682	79.8828	3.98602e-08	61	74	0.308333	7.85167e-10	0.506848	0.0745694	9.999e-05	6.00957e-06	0.000255049
chr8	70653719	rs13255886	ENSG00000221947	XKR9	-15647	4105	1.05006	292.315	84.3359	2.77412e-08	72	97	0.404167	1.43256e-09	-0.420837	0.0630953	9.999e-05	4.41202e-06	0.000192045
chr8	26407177	rs12114769	ENSG00000228451	SDAD1P1	-24225	5584	1.04336	423.119	84.3945	4.34974e-13	31	34	0.141667	3.04528e-15	-0.936561	0.100476	9.999e-05	6.83294e-11	7.88332e-09
chr8	56073972	rs2976045	ENSG00000236814	AC046176.1	-22766	4582	1.03406	287.442	84.1016	3.61481e-16	47	56	0.233333	6.01171e-19	0.798685	0.0725182	9.999e-05	3.69842e-14	8.21488e-12
chr8	58521671	rs7460495	ENSG00000242970	AC068522.1	67092	4118	1.05162	327.387	84.4727	4.32677e-07	69	88	0.366667	3.76857e-08	-0.481142	0.0807026	0.00019998	8.76448e-05	0.00270172
chr8	6670089	rs10092065	ENSG00000249898	MCPH1-AS1	38119	7729	1.05397	722.144	85.1172	1.50207e-08	49	56	0.233333	8.30739e-10	-0.843574	0.124327	9.999e-05	5.71562e-06	0.000243443
chr8	100551453	rs2555213	ENSG00000251013	GAPDHP62	259	3358	1.03405	337.308	86.7773	6.61712e-09	67	81	0.3375	4.69692e-10	0.808047	0.117023	9.999e-05	1.4122e-06	7.11088e-05
chr8	20350272	rs4922160	ENSG00000253164	AC023403.1	61	5826	1.05466	512.152	83.9258	1.2159e-07	15	16	0.0666667	7.54625e-09	-1.28979	0.204276	0.00019998	3.58087e-05	0.00122454
chr8	141129583	rs7814272	ENSG00000253210	AC040970.1	377	4456	1.05724	444.816	85.7812	1.55914e-08	82	111	0.4625	1.00834e-09	0.583051	0.0864521	0.00019998	3.42635e-06	0.000153358
chr8	2510922	rs58911548	ENSG00000253444	AC245519.1	1657	7437	1.04998	868.182	86.543	1.91392e-06	63	73	0.304167	3.03695e-07	0.755135	0.137516	0.0009999	0.00117957	0.0247
chr8	49876068	rs74540908	ENSG00000253484	AC113145.1	-55125	4548	1.06953	104.462	77.3047	8.23673e-06	89	116	0.483333	3.87398e-07	0.518551	0.0954074	0.00019998	0.000510621	0.0122956
chr8	143221783	rs78856028	ENSG00000253716	MINCR	59906	4359	1.05326	289.864	83.5156	3.86604e-06	28	30	0.125	4.27733e-07	0.686743	0.126888	0.00069993	0.00076194	0.0172794
chr8	63715562	rs6992714	ENSG00000253734	LINC01289	-53869	3542	1.06242	162.973	81.3672	1.58605e-05	45	50	0.208333	1.68589e-06	0.535639	0.105239	0.00109989	0.00173151	0.0337314
chr8	109326799	rs2980638	ENSG00000253796	AC104248.1	-263383	4036	1.06702	137.224	80.1953	4.2366e-08	76	95	0.395833	9.1372e-10	0.651693	0.0963327	9.999e-05	2.5163e-06	0.000116351
chr8	1762955	rs2293977	ENSG00000253982	AC100810.1	1546	6293	1.0689	691.72	84.6484	4.5841e-08	38	42	0.175	2.77442e-09	-0.765035	0.117173	9.999e-05	1.50639e-05	0.000569188
chr8	70842803	rs1156956	ENSG00000254031	AC022858.1	-312655	4594	1.068	335.774	84.7656	3.13146e-09	80	111	0.4625	1.21258e-10	-0.554744	0.0771842	9.999e-05	4.0012e-07	2.1962e-05
chr8	8638567	rs11250215	ENSG00000254340	AC022784.7	-502858	6304	1.05409	305.541	80.0586	3.45816e-06	39	44	0.183333	2.09548e-07	0.694767	0.124594	0.00059994	0.000711878	0.0162996
chr8	74461074	rs10100113	ENSG00000254349	MIR2052HG	-138702	3974	1.02676	254.194	84.668	2.35185e-07	71	85	0.354167	1.90772e-08	0.609619	0.0997425	9.999e-05	4.55554e-05	0.00150794
chr8	12020829	rs4840609	ENSG00000254507	DEFB131E	-16748	4443	1.03259	333.883	82.1484	3.94394e-09	88	111	0.4625	8.13355e-11	-0.528399	0.0726832	9.999e-05	8.35142e-07	4.36232e-05
chr8	143613329	rs2242086	ENSG00000254812	AC067930.3	20426	3926	1.07725	251.202	81.6602	1.96844e-09	37	42	0.175	3.05934e-11	0.83633	0.111942	9.999e-05	1.55629e-07	9.38779e-06
chr8	10945292	rs4551305	ENSG00000260093	AC034111.1	-891039	6563	1.07508	322.666	78.3984	1.32685e-05	55	69	0.2875	8.5423e-07	0.632113	0.120383	0.0019998	0.00274334	0.0491374
chr8	1372780	rs13249719	ENSG00000260721	AF067845.1	-2948	6915	1.03033	780.721	86.6211	1.24151e-08	39	48	0.2	9.34846e-10	-0.872808	0.12911	9.999e-05	6.74075e-06	0.000278618
chr8	143876547	rs59265584	ENSG00000261150	EPPK1	1916	3672	1.07289	259.98	83.0469	4.42126e-06	31	34	0.141667	4.65889e-07	0.754846	0.139983	0.00069993	0.000679056	0.0156385
chr8	103438254	rs3098221	ENSG00000266289	AC012213.3	-54401	5111	1.03539	313.874	85.1172	9.23479e-07	86	118	0.491667	1.0303e-07	-0.420529	0.073298	0.00059994	0.000213929	0.00589836
chr8	105304029	rs67631109	ENSG00000266734		-868484	4496	1.06428	182.029	81.0352	1.83255e-05	42	52	0.216667	1.91575e-06	0.539576	0.106654	0.00159984	0.0022437	0.0416604
chr8	6615835	rs1256	ENSG00000271743	AF287957.1	1362	7744	1.05162	709.07	84.8438	3.32949e-07	49	59	0.245833	2.96783e-08	0.745448	0.123937	0.00019998	0.00014996	0.00427858
chr8	65554070	rs34242271	ENSG00000272010	AC100814.1	38401	3667	1.0608	194.899	82.2266	1.88259e-05	78	94	0.391667	2.35071e-06	-0.434497	0.0867262	0.00179982	0.0025356	0.0460373
chr8	33490389	rs2732274	ENSG00000272338	AC067838.1	-128975	3784	1.0478	166.157	82.0117	1.92643e-05	68	84	0.35	2.34435e-06	0.508788	0.101542	0.00169983	0.00237848	0.0436178
chr8	124549788	rs10195	ENSG00000272486	AC090922.1	-29844	4510	1.02989	486.562	88.2617	2.80252e-06	22	24	0.1	6.09404e-07	0.759209	0.142443	0.0009999	0.00110444	0.0236477
chr8	11281351	rs2016285	ENSG00000280273	AF131216.4	3716	5790	1.08379	334.666	78.9453	3.43446e-06	79	104	0.433333	1.70469e-07	-0.550422	0.0978826	0.00029997	0.000627509	0.014679
chr8	1763752	rs71499040	ENSG00000282021	AC100810.3	-3306	6292	1.05366	704.542	85.332	1.39122e-06	62	73	0.304167	1.72459e-07	-0.489531	0.0870951	0.00069993	0.000659778	0.0152983
chr9	120941860	rs2416807	ENSG00000056558	TRAF1	-12688	3093	1.05167	216.798	83.0078	1.13563e-05	72	85	0.354167	1.43274e-06	-0.458172	0.089338	0.0009999	0.00176257	0.034085
chr9	120809760	rs10818476	ENSG00000095261	PSMD5	33223	2999	1.04752	225.92	83.7891	8.35164e-07	82	113	0.470833	7.24194e-08	0.435507	0.0748752	9.999e-05	0.000122951	0.00362548
chr9	98251560	rs6478631	ENSG00000095383	TBC1D2	4160	4329	1.06356	355.49	84.0625	1.27e-07	55	65	0.270833	8.17199e-09	-0.622717	0.098896	9.999e-05	2.324e-05	0.000848446
chr9	75092384	rs11144225	ENSG00000106733	NMRK1	-4168	4668	1.08889	402.236	83.3203	1.85368e-20	71	86	0.358333	2.96928e-24	0.978071	0.0724775	9.999e-05	2.15116e-19	1.16195e-16
chr9	112165569	rs781622	ENSG00000106868	SUSD1	9838	4708	1.06583	281.712	82.3438	2.26243e-07	68	77	0.320833	1.14731e-08	-0.600388	0.0964787	9.999e-05	3.27761e-05	0.00113311
chr9	480701	rs10974745	ENSG00000107104	KANK1	10409	4848	1.06163	445.703	82.168	1.11904e-06	87	120	0.5	7.66837e-08	0.51498	0.0887344	0.00029997	0.000303722	0.00792948
chr9	112379694	rs3813856	ENSG00000119471	HSDL2	-244	4722	1.03891	318.686	84.6484	2.39856e-09	60	71	0.295833	8.60021e-11	0.467582	0.0644198	9.999e-05	4.34511e-07	2.37947e-05
chr9	92823674	rs10992483	ENSG00000127081	ZNF484	54363	4027	1.05693	184.722	80.8594	1.65786e-06	35	38	0.158333	9.75329e-08	-0.456352	0.0793711	0.00039996	0.000188412	0.00525579
chr9	137682726	rs2501556	ENSG00000130653	PNPLA7	-132193	2739	1.05911	289.587	84.6875	7.51165e-06	86	115	0.479167	1.12228e-06	-0.415426	0.080098	0.0009999	0.00147358	0.0299154
chr9	124853697	rs3814132	ENSG00000136950	ARPC5L	-8434	2916	1.04605	198.118	83.6719	4.0809e-06	78	96	0.4	4.67628e-07	-0.325288	0.060333	0.00039996	0.000570702	0.0135637
chr9	37421681	rs7872991	ENSG00000137106	GRHPR	-986	4064	1.05831	388.276	84.8242	6.16782e-11	87	114	0.475	1.21554e-12	-0.419095	0.0515731	9.999e-05	8.39024e-09	6.44643e-07
chr9	27559999	rs774358	ENSG00000147894	C9orf72	13866	5418	1.07471	452.697	83.3008	1.71859e-08	60	71	0.295833	6.38916e-10	-0.437921	0.0640197	9.999e-05	3.1247e-06	0.000141186
chr9	113357049	rs35852964	ENSG00000148225	WDR31	-16752	4547	1.03795	468.545	87.7344	1.06114e-07	17	18	0.075	1.36836e-08	1.15076	0.186068	9.999e-05	3.35764e-05	0.00115485
chr9	133361989	rs1059773	ENSG00000148290	SURF1	-5314	4854	1.06021	602.614	86.7969	1.49363e-06	72	89	0.370833	2.37816e-07	-0.39509	0.0712216	0.00049995	0.000574322	0.0136361
chr9	138152012	rs10867113	ENSG00000159247	TUBBP5	1898	1386	1.04132	160.128	85.7422	2.55606e-12	75	97	0.404167	3.94373e-14	0.8548	0.0969995	9.999e-05	1.64589e-10	1.79438e-08
chr9	97235425	rs11794422	ENSG00000159712	ANKRD18CP	-14191	3243	1.04734	188.539	83.0859	5.8968e-19	78	91	0.379167	1.64034e-22	-0.737814	0.0582426	9.999e-05	1.91316e-17	7.45402e-15
chr9	104926489	rs10991418	ENSG00000165029	ABCA1	1747	5124	1.03981	297.172	83.3398	5.18165e-06	27	30	0.125	5.89839e-07	-0.831843	0.155848	0.00119988	0.00116864	0.024536
chr9	125986122	rs10987080	ENSG00000165219	GAPVD1	724327	2668	1.05494	184.31	82.3047	1.13361e-05	84	113	0.470833	1.28869e-06	0.476608	0.0924787	0.0009999	0.00145165	0.0295132
chr9	186620	rs3008111	ENSG00000172785	CBWD1	-7474	3808	1.05247	314.6	81.3281	7.95126e-11	84	107	0.445833	5.46198e-13	0.610505	0.0736694	9.999e-05	9.75838e-09	7.36268e-07
chr9	95943734	rs4743417	ENSG00000175611	LINC00476	-67758	3451	1.04624	226.368	83.1836	2.48864e-14	42	49	0.204167	6.19325e-17	-0.702521	0.069605	9.999e-05	1.66686e-12	2.69495e-10
chr9	63529	rs2441661	ENSG00000181404	WASHC1	-33791	3438	1.0671	294.962	82.2852	2.25171e-14	85	117	0.4875	3.71711e-17	0.73451	0.0720522	9.999e-05	1.14647e-12	1.91886e-10
chr9	92455648	rs7872739	ENSG00000188312	CENPP	130163	3949	1.05234	222.797	82.5391	7.00564e-08	57	66	0.275	2.90346e-09	-0.660037	0.101242	9.999e-05	8.54766e-06	0.000346672
chr9	97311085	rs750674	ENSG00000188801	ZNF322P1	-111575	3327	1.07341	190.502	81.7188	1.22131e-09	75	88	0.366667	1.73739e-11	0.683256	0.0900569	9.999e-05	7.33889e-08	4.66367e-06
chr9	97307618	rs3214072	ENSG00000203279	AL590705.1	-68919	3331	1.03831	190.044	82.2461	8.90648e-19	75	86	0.358333	1.6511e-22	0.988724	0.0780574	9.999e-05	4.14187e-17	1.49149e-14
chr9	70952629	rs2992999	ENSG00000204706	MAMDC2-AS1	-776742	4664	1.05323	259.068	82.4023	8.81004e-06	46	58	0.241667	9.6481e-07	-0.350369	0.0670926	0.00089991	0.00161124	0.031885
chr9	15035686	rs12337289	ENSG00000214110	LDHAP4	-113353	4993	1.05046	575.622	85.6641	2.11336e-08	79	99	0.4125	1.3992e-09	0.549164	0.0822736	9.999e-05	6.72173e-06	0.000278316
chr9	14987580	rs10810309	ENSG00000215237	AL592293.1	-5733	5000	1.06315	544.297	84.9609	3.08466e-13	77	98	0.408333	2.51355e-15	-0.746524	0.0797629	9.999e-05	3.94153e-11	4.75519e-09
chr9	87527468	rs11793890	ENSG00000219928	AL161787.1	2165	4851	1.05067	375.864	83.9453	4.75808e-08	56	65	0.270833	2.48886e-09	-0.669667	0.102203	9.999e-05	1.00521e-05	0.000400848
chr9	96706714	rs76481767	ENSG00000224848	AL589843.1	19657	3438	1.05759	218.198	83.2617	4.21066e-12	29	31	0.129167	3.00168e-14	1.07149	0.120843	9.999e-05	2.70292e-10	2.81752e-08
chr9	112160315	rs700107	ENSG00000225513	AL158824.1	13655	4572	1.04398	301.949	84.1602	1.11946e-07	43	46	0.191667	7.18037e-09	-0.9321	0.147375	9.999e-05	2.1085e-05	0.000775729
chr9	8858303	rs77301379	ENSG00000225706	PTPRD-AS1	172	6617	1.03642	684.831	85.7031	2.95089e-06	23	26	0.108333	4.39245e-07	-0.801715	0.148299	0.00129987	0.0015853	0.0314502
chr9	92829279	rs7873954	ENSG00000226721	EEF1DP2	8388	4036	1.06999	182.097	80.2734	1.70839e-10	88	111	0.4625	9.94777e-13	0.801951	0.098199	9.999e-05	8.99519e-09	6.85212e-07
chr9	120809760	rs10818476	ENSG00000226752	CUTALP	-15069	3006	1.03962	232.41	84.668	6.05712e-42	82	113	0.470833	2.95454e-49	1.13028	0.0402279	9.999e-05	3.9982e-41	9.5024e-37
chr9	93436254	rs7020459	ENSG00000227603	AL583839.1	866	4323	1.06417	209.526	80.6641	8.99252e-13	40	43	0.179167	1.71988e-15	-1.10813	0.117455	9.999e-05	4.35273e-11	5.14661e-09
chr9	3178863	rs10813629	ENSG00000227835	CARM1P1	-125456	5413	1.02866	663.272	86.5625	7.43562e-07	87	109	0.454167	1.02653e-07	-0.64305	0.112067	0.00039996	0.000391508	0.00979459
chr9	97221231	rs7869959	ENSG00000228038	VN1R51P	-126594	3268	1.03807	195.264	84.1211	1.59859e-10	88	109	0.454167	3.02915e-12	-0.58095	0.0731497	9.999e-05	1.59039e-08	1.15946e-06
chr9	23749867	rs16923651	ENSG00000231460	AL365204.1	-79804	3737	1.04504	349.968	83.0859	6.68119e-06	24	26	0.108333	7.68312e-07	0.845423	0.160248	0.00139986	0.00174312	0.0338209
chr9	14964274	rs10810299	ENSG00000232000	CLCN3P1	182126	4969	1.05493	552.847	85.1367	1.12126e-07	84	112	0.466667	8.77457e-09	0.436306	0.0694615	9.999e-05	3.55385e-05	0.00121943
chr9	3547259	rs10814233	ENSG00000232104	RFX3-AS1	20535	5399	1.06725	643.913	84.8438	2.15718e-11	24	26	0.108333	3.55522e-13	-1.0651	0.127204	9.999e-05	3.99355e-09	3.23937e-07
chr9	37884240	rs2005084	ENSG00000232454	AL138752.1	48195	4186	1.04321	406.729	85.1172	1.45394e-13	38	44	0.183333	1.10327e-15	0.756725	0.0794672	9.999e-05	2.0974e-11	2.73892e-09
chr9	136722388	rs3739939	ENSG00000233016	SNHG7	5795	3441	1.05157	398.083	85.9375	2.16526e-07	81	107	0.445833	2.20731e-08	-0.434698	0.0714973	0.00019998	5.20059e-05	0.00170015
chr9	96706714	rs76481767	ENSG00000233820	AL589843.2	-19177	3470	1.03345	208.008	83.7695	3.86375e-10	29	31	0.129167	7.80003e-12	1.03982	0.134168	9.999e-05	4.58643e-08	3.06192e-06
chr9	480701	rs10974745	ENSG00000235330	RPL12P25	2950	4878	1.07679	449.381	82.168	1.17218e-06	87	120	0.5	8.11133e-08	0.725341	0.125253	0.00039996	0.000285009	0.00749306
chr9	91156755	rs7045279	ENSG00000235641	LINC00484	-2819	4673	1.0612	316.216	82.4414	1.01647e-05	14	14	0.0583333	1.15316e-06	1.02484	0.197843	0.00149985	0.0021983	0.0409775
chr9	3546252	rs9792451	ENSG00000237359	AL354977.2	-101084	5318	1.03355	664.475	86.0547	2.65594e-07	24	26	0.108333	2.85857e-08	-1.01711	0.168871	9.999e-05	0.000130144	0.00380454
chr9	98697515	rs337549	ENSG00000260677	AL445531.1	954306	4055	1.0601	269.26	82.0508	6.64922e-06	46	57	0.2375	6.50314e-07	0.382483	0.0719661	0.00139986	0.00119112	0.0248543
chr9	33732649	rs75597842	ENSG00000260947	AL356489.2	35189	4264	1.05784	231.734	82.7734	7.29223e-09	20	21	0.0875	2.00836e-10	-0.72761	0.102733	9.999e-05	7.63728e-07	3.99808e-05
chr9	129143575	rs3118634	ENSG00000268707	AL158151.4	-26860	3469	1.06967	363.297	86.2305	8.19745e-10	19	19	0.0791667	3.69651e-11	-1.49997	0.201818	9.999e-05	1.01354e-07	6.28943e-06
chr9	19370720	rs1961991	ENSG00000272842	AL391834.1	1224	5269	1.0696	542.763	84.5898	2.37773e-08	32	36	0.15	1.26434e-09	-0.672747	0.100465	9.999e-05	5.71537e-06	0.000243443
chr9	61657188	rs10121167	ENSG00000273940	RN7SL722P	-131956	6	0.999972	2.67094	104.434	0.000985651	29	35	0.145833	0.00126608	-0.527671	0.159043	0.00319968	0.00263091	0.0474674
chr9	97235425	rs11794422	ENSG00000277103	AL445670.1	-82732	3250	1.03992	203.912	84.4727	2.44381e-11	78	91	0.379167	3.65772e-13	-0.569085	0.0680112	9.999e-05	2.28342e-09	1.97343e-07
chr9	33663770	rs7039845	ENSG00000281128	PTENP1-AS	-13499	4259	1.06781	219.71	81.582	1.06087e-07	20	21	0.0875	3.8911e-09	-0.904396	0.140071	9.999e-05	1.09735e-05	0.000433229
chr10	99711938	rs1128642	ENSG00000014919	COX15	20161	3623	1.02489	199.844	84.3359	2.77547e-07	63	73	0.304167	2.17506e-08	-0.410712	0.0675163	9.999e-05	4.2998e-05	0.00143528
chr10	70222549	rs10999196	ENSG00000042286	AIFM2	-89616	5723	1.05002	670.974	85.9961	6.34217e-08	58	67	0.279167	5.37972e-09	0.590161	0.0924002	9.999e-05	2.51633e-05	0.000906135
chr10	5813440	rs3736461	ENSG00000057608	GDI2	28691	6027	1.06075	721.052	87.6758	3.46628e-07	37	41	0.170833	5.19758e-08	0.390425	0.0662805	0.00019998	0.00014699	0.00420393
chr10	104273681	rs568526	ENSG00000065621	GSTO2	4807	3933	1.04311	232.368	82.9883	7.96834e-11	85	112	0.466667	9.33342e-13	0.761474	0.0930965	9.999e-05	8.43396e-09	6.44643e-07
chr10	100278884	rs61871342	ENSG00000095485	CWF19L1	-11205	3836	1.06586	282.298	83.1445	1.5344e-06	78	99	0.4125	1.33436e-07	-0.498542	0.0877892	0.00019998	0.000252589	0.00677563
chr10	86915522	rs7918679	ENSG00000107779	BMPR1A	158871	3505	1.06524	266.943	83.1836	1.80405e-09	72	93	0.3875	4.175e-11	0.516645	0.0697482	9.999e-05	1.81147e-07	1.06566e-05
chr10	89427876	rs304412	ENSG00000107798	LIPA	-13320	4496	1.03694	340.029	85.5664	1.7561e-06	40	46	0.191667	2.35111e-07	0.457404	0.0824158	0.00029997	0.000446576	0.0109872
chr10	91548925	rs113207479	ENSG00000107854	TNKS2	-249388	3620	1.05392	183.408	82.0117	1.43054e-05	14	16	0.0666667	1.63495e-06	0.77122	0.151307	0.00119988	0.00185755	0.0355458
chr10	26348123	rs2050438	ENSG00000107897	ACBD5	894006	5391	1.04942	308.288	84.375	7.79386e-06	11	12	0.05	1.11957e-06	-0.741002	0.142856	0.0009999	0.00174322	0.0338209
chr10	119102716	rs7908170	ENSG00000119979	FAM45A	-1371	4467	1.06476	354.514	83.8672	1.13304e-09	76	95	0.395833	2.88225e-11	0.483924	0.0646668	9.999e-05	1.50407e-07	9.09588e-06
chr10	102474333	rs11593971	ENSG00000138111	MFSD13A	12937	2507	1.05153	93.3817	79.7852	4.08217e-06	86	114	0.475	2.45529e-07	0.346958	0.0626274	9.999e-05	0.000248428	0.00667909
chr10	122263355	rs10788269	ENSG00000138152	BTBD16	-7952	4673	1.0468	498.636	86.1914	1.74243e-12	79	104	0.433333	2.94699e-14	-0.803828	0.0906189	9.999e-05	3.20632e-10	3.29886e-08
chr10	104339099	rs276211	ENSG00000148841	ITPRIP	-696	4005	1.07351	218.116	80.8594	1.53558e-10	74	98	0.408333	1.05354e-12	-0.354909	0.0435203	9.999e-05	9.1475e-09	6.94588e-07
chr10	32894263	rs10827155	ENSG00000150076		326539	4878	1.06764	266.527	82.1094	4.55892e-10	36	42	0.175	5.86667e-12	-0.636743	0.08155	9.999e-05	4.01668e-08	2.72752e-06
chr10	133377779	rs11812172	ENSG00000151651	ADAM8	-100912	3144	1.07109	282.584	83.5352	6.66964e-06	12	13	0.0541667	8.21184e-07	-1.05084	0.199775	0.0009999	0.00116799	0.024536
chr10	70392213	rs56802975	ENSG00000156574	NODAL	55737	5721	1.03582	695.789	86.7188	1.05381e-06	44	49	0.204167	1.57339e-07	-0.59103	0.104765	0.00039996	0.000557239	0.0132836
chr10	68671936	rs9919477	ENSG00000165730	STOX1	-155606	4917	1.0577	365.632	84.082	3.37063e-07	35	41	0.170833	2.60674e-08	-0.487142	0.0806082	9.999e-05	7.14729e-05	0.00225588
chr10	42761187	rs12766294	ENSG00000165733	BMS1	-21615	3896	1.07708	143.039	79.4922	1.96111e-06	38	42	0.175	9.33339e-08	0.503488	0.0874188	9.999e-05	0.000144295	0.00413681
chr10	94342645	rs17517669	ENSG00000173145	NOC3L	20313	4276	1.06804	244.143	83.5938	9.95345e-06	26	28	0.116667	1.33376e-06	-0.410714	0.0798193	0.00149985	0.0015636	0.0311759
chr10	51697364	rs11601	ENSG00000177613	CSTF2T	2226	4570	1.03593	382.903	86.0547	1.6163e-06	61	74	0.308333	2.31133e-07	0.290207	0.0522532	0.0009999	0.000467117	0.0113992
chr10	49788807	rs1258194	ENSG00000178440	LINC00843	-183957	3516	1.06676	212.097	81.0156	1.15682e-05	80	111	0.4625	1.08707e-06	0.357971	0.0689199	0.00119988	0.00159288	0.0315742
chr10	119157933	rs2275111	ENSG00000183605	SFXN4	7733	4560	1.02803	385.641	85.3906	3.51562e-08	87	117	0.4875	2.38533e-09	-0.562049	0.08566	9.999e-05	9.78318e-06	0.00039276
chr10	89389806	rs304500	ENSG00000185745	IFIT1	-2741	4574	1.06308	347.486	85.7617	8.43958e-06	36	39	0.1625	1.50032e-06	0.522591	0.102117	0.00179982	0.00197123	0.0373602
chr10	42302814	rs12571169	ENSG00000185904	LINC00839	-172730	3371	1.04251	108.976	79.8242	5.69461e-09	48	54	0.225	6.83503e-11	-1.00408	0.137436	9.999e-05	3.31881e-07	1.84724e-05
chr10	79839130	rs11196664	ENSG00000188199	NUTM2B	135902	4724	1.05422	414.592	85.332	3.59217e-12	41	48	0.2	5.10163e-14	-1.04312	0.119063	9.999e-05	4.83128e-10	4.72525e-08
chr10	97421251	rs11189214	ENSG00000200737	Y_RNA	55	3781	1.06849	401.505	86.9531	5.81809e-08	66	78	0.325	5.91473e-09	0.684125	0.107456	9.999e-05	1.09159e-05	0.000431672
chr10	48181715	rs72792220	ENSG00000204172	AGAP9	-631966	1132	1.06404	115.689	82.6367	3.70974e-08	40	44	0.183333	1.37887e-09	0.717525	0.107447	9.999e-05	1.89099e-06	9.11615e-05
chr10	68625923	rs12259612	ENSG00000213025	COX20P1	-6449	4623	1.06549	299.351	84.1992	4.09831e-10	79	102	0.425	9.45489e-12	0.694048	0.0900075	9.999e-05	4.20311e-08	2.82986e-06
chr10	73619269	rs58548408	ENSG00000213551	DNAJC9	-370408	2502	1.05898	66.3825	79.3164	5.37595e-06	34	38	0.158333	3.19295e-07	0.686315	0.125246	9.999e-05	0.000217773	0.00599045
chr10	42231292	rs7100308	ENSG00000215146	BX322639.1	136681	3086	1.03998	95.7787	79.4336	1.53514e-17	87	117	0.4875	1.06616e-21	-0.957989	0.0779692	9.999e-05	3.68922e-16	1.08248e-13
chr10	80094013	rs61545595	ENSG00000219430	MBL3P	-509137	4591	1.05036	376.468	84.5117	1.92474e-06	24	27	0.1125	2.20191e-07	0.843367	0.15155	0.00059994	0.00049233	0.0119277
chr10	79671436	rs2983800	ENSG00000224886	AL132656.1	13546	4718	1.04677	434.09	86.5625	1.22984e-06	42	47	0.195833	1.83152e-07	0.669608	0.119425	0.00039996	0.000367616	0.00926513
chr10	121928637	rs10887024	ENSG00000226864	ATE1-AS1	324	4851	1.04825	453.696	84.2188	1.89219e-25	60	66	0.275	6.22064e-30	1.2022	0.0737099	9.999e-05	7.24195e-24	1.22941e-20
chr10	104312769	rs276209	ENSG00000228261	AL162742.1	-10601	4017	1.04062	230.409	82.6172	3.18219e-07	74	99	0.4125	1.82977e-08	0.653467	0.106757	9.999e-05	4.89333e-05	0.00160855
chr10	79832396	rs4097131	ENSG00000228570	NUTM2E	-8963	4767	1.05434	393.403	84.9609	1.37987e-07	57	69	0.2875	1.08026e-08	0.721978	0.115774	9.999e-05	3.10834e-05	0.00108004
chr10	78703084	rs157994	ENSG00000228683	AC016820.1	-6063	4262	1.0189	444.781	85.957	7.56515e-08	83	100	0.416667	6.54743e-09	-0.534703	0.0842765	9.999e-05	2.74727e-05	0.000973078
chr10	91812661	rs1935030	ENSG00000228701	TNKS2-AS1	-14371	3610	1.03767	186.25	83.1836	1.0645e-12	63	81	0.3375	5.61039e-15	0.793912	0.0862945	9.999e-05	8.40849e-11	9.56182e-09
chr10	26994261	rs10829155	ENSG00000230445	LRRC37A6P	265193	5431	1.05778	297.261	83.4766	6.61184e-06	77	90	0.375	8.05508e-07	-0.550236	0.104516	0.0009999	0.00133541	0.0274079
chr10	45719983	rs2442927	ENSG00000230869	AGAP10P	41290	2977	1.05961	143.541	81.6016	7.18667e-06	74	98	0.408333	6.65785e-07	-0.535637	0.100887	0.00049995	0.00066668	0.0154171
chr10	51496396	rs7083586	ENSG00000231345	BEND3P1	840428	3403	1.06923	221.977	82.0703	4.76358e-06	15	16	0.0666667	4.35586e-07	0.921342	0.170367	0.00039996	0.0006378	0.0148758
chr10	89837109	rs7076194	ENSG00000232229	LINC00865	7598	4841	1.04354	324.171	85	7.07845e-13	38	45	0.1875	6.76499e-15	-0.596573	0.0651075	9.999e-05	8.56691e-11	9.69558e-09
chr10	50053066	rs56106241	ENSG00000235618	FAM21EP	14736	3519	1.06549	232.927	82.8711	1.99309e-06	36	43	0.179167	1.74134e-07	0.639223	0.113772	0.00019998	0.000272763	0.00724322
chr10	27214889	rs12217860	ENSG00000238021	ARMC4P1	-43874	5444	1.05251	292.046	83.2031	2.28169e-08	77	103	0.429167	8.76569e-10	-0.660866	0.0975623	9.999e-05	3.48257e-06	0.000155581
chr10	73730459	rs11814282	ENSG00000242288	AC022400.3	6	2224	1.05266	57.1095	79.707	4.77348e-19	73	100	0.416667	1.61762e-23	-1.00675	0.0765956	9.999e-05	3.57561e-18	1.57371e-15
chr10	48268199	rs55729168	ENSG00000251079	BMS1P2	-716246	1252	1.04133	120.497	82.2266	3.93384e-06	18	18	0.075	3.54472e-07	-0.879227	0.161159	0.00019998	0.000339268	0.00867953
chr10	28532515	rs61848475	ENSG00000254635	WAC-AS1	227	5546	1.07847	429.296	83.3984	3.29163e-07	44	48	0.2	2.22156e-08	-0.595175	0.0979146	9.999e-05	6.80466e-05	0.0021592
chr10	48154966	rs17779908	ENSG00000254929	AL591684.2	-601453	1181	1.03932	121.575	83.6719	8.05143e-10	37	39	0.1625	1.81925e-11	1.0219	0.134859	9.999e-05	5.10227e-08	3.37783e-06
chr10	27213444	rs61849039	ENSG00000260151	AL355493.2	-129993	5489	1.07393	289.129	82.3047	5.57947e-07	77	102	0.425	3.38993e-08	-0.546014	0.0912251	9.999e-05	8.18506e-05	0.00254957
chr10	27214889	rs12217860	ENSG00000262412	AL160291.1	-28242	5425	1.08015	291.361	82.5977	1.66254e-13	77	103	0.429167	4.77258e-16	-0.919807	0.0949382	9.999e-05	6.9646e-12	1.02811e-09
chr10	46000002	rs10822298	ENSG00000264204	AGAP7P	-109620	2111	1.03131	98.5957	82.8516	6.04027e-06	58	70	0.291667	6.56628e-07	-0.663259	0.124849	0.00049995	0.000465561	0.0113953
chr10	48154966	rs17779908	ENSG00000265018	AGAP12P	-123327	2568	1.06094	244.377	83.8281	2.97758e-06	37	39	0.1625	3.29757e-07	-0.968204	0.176928	0.00019998	0.000455923	0.0111824
chr10	48162047	rs2438988	ENSG00000270025	BMS1P7	-102032	2693	1.07929	245.102	83.0078	4.24436e-14	79	102	0.425	1.09128e-16	-0.963947	0.0965807	9.999e-05	1.35203e-12	2.23148e-10
chr10	100914591	rs11597119	ENSG00000272572	AL138762.1	-1853	3355	1.04907	246.093	84.1797	4.77347e-06	73	90	0.375	6.09577e-07	-0.481109	0.0902667	0.00069993	0.000825262	0.0184687
chr10	86753161	rs58334200	ENSG00000272631	AC067750.1	3136	3508	1.05111	282.745	84.9414	6.42382e-06	36	39	0.1625	9.69664e-07	0.606257	0.116119	0.00079992	0.00128528	0.0265856
chr10	38183315	rs71491252	ENSG00000272983	AL117339.4	45977	2933	1.02179	33.2485	76.8164	1.21847e-05	17	17	0.0708333	5.89673e-07	0.727583	0.136313	9.999e-05	0.000338579	0.00867953
chr10	32895730	rs7914799	ENSG00000273038	AL365203.2	-6420	5120	1.07096	255.773	80.918	2.85985e-07	55	68	0.283333	1.13715e-08	0.707052	0.113584	9.999e-05	3.60607e-05	0.00123139
chr10	121928637	rs10887024	ENSG00000273891	AL731566.1	-37128	4775	1.08014	476.536	84.9219	1.84658e-18	60	66	0.275	1.78859e-21	1.04328	0.0856423	9.999e-05	5.27612e-17	1.87158e-14
chr10	121928637	rs10887024	ENSG00000276742	AL731566.2	-28146	4785	1.04827	484.149	85.7031	1.65026e-18	60	66	0.275	2.38668e-21	1.2517	0.103246	9.999e-05	1.46101e-16	4.75663e-14
chr10	48154966	rs17779908	ENSG00000278561	PTPN20CP	-35512	2733	1.05371	275.86	85.4883	1.63935e-10	37	39	0.1625	4.64973e-12	-1.03703	0.132018	9.999e-05	1.7809e-08	1.28261e-06
chr10	46030274	rs7909927	ENSG00000279058	AGAP14P	-306951	1880	1.03724	134.898	84.043	2.13323e-11	83	104	0.433333	2.71078e-13	-0.949695	0.11269	9.999e-05	1.36149e-09	1.22106e-07
chr11	3364238	rs6578338	ENSG00000005801	ZNF195	14983	4208	1.02823	471.852	86.1523	1.05889e-06	50	54	0.225	1.44022e-07	-0.553613	0.0977846	0.00019998	0.000398183	0.00993022
chr11	94436542	rs530569	ENSG00000020922	MRE11	57365	3766	1.04865	270.396	84.4336	2.40653e-11	63	72	0.3	3.54722e-13	-0.430803	0.0514473	9.999e-05	2.54623e-09	2.16901e-07
chr11	32105392	rs6711	ENSG00000049449	RCN1	293000	3106	1.02944	187.036	84.1211	1.68333e-05	69	94	0.391667	2.67926e-06	0.271889	0.0546136	0.00179982	0.00261969	0.0473471
chr11	124682874	rs76604279	ENSG00000064199	SPA17	9075	4747	1.03544	360.08	85.6445	1.84366e-08	14	15	0.0625	1.1885e-09	0.856966	0.127725	9.999e-05	4.28467e-06	0.000186849
chr11	76967730	rs7929204	ENSG00000078124	ACER3	106862	3721	1.03063	301.194	86.0938	6.19541e-06	71	91	0.379167	1.09976e-06	-0.469555	0.0904509	0.00129987	0.00151765	0.0304128
chr11	20364755	rs10833312	ENSG00000109854	HTATIP2	1069	5083	1.02141	706.793	88.6719	5.30705e-09	82	110	0.458333	5.61689e-10	-0.573475	0.0835057	9.999e-05	2.84428e-06	0.000129998
chr11	126208606	rs631372	ENSG00000110074	FOXRED1	-60450	5100	1.03855	486.754	86.3672	1.32726e-07	57	66	0.275	1.36041e-08	-0.444125	0.0717966	9.999e-05	4.38006e-05	0.00145594
chr11	117345497	rs580119	ENSG00000110274	CEP164	30939	5193	1.06275	524.137	85.5859	4.64801e-06	58	68	0.283333	7.31531e-07	-0.407072	0.0769916	0.00129987	0.00162238	0.0319989
chr11	44066439	rs2074038	ENSG00000110455	ACCS	513	4655	1.04509	525.981	87.3242	1.12167e-08	22	22	0.0916667	9.72589e-10	-1.11283	0.164818	9.999e-05	3.36142e-06	0.000150736
chr11	130916450	rs3751033	ENSG00000120451	SNX19	58	4742	1.04767	592.032	87.2266	1.66883e-06	83	118	0.491667	2.89051e-07	0.503361	0.091477	0.00049995	0.000695409	0.0159996
chr11	58044844	rs11229228	ENSG00000134809	TIMM10	-514042	4131	1.0745	122.038	79.0234	2.18208e-06	35	40	0.166667	9.77612e-08	-0.409846	0.0712891	9.999e-05	0.000139537	0.00402468
chr11	78573408	rs7940507	ENSG00000137513	NARS2	1465	4190	1.06392	299.247	82.6953	7.42773e-12	55	71	0.295833	4.86336e-14	-0.563664	0.064267	9.999e-05	6.04705e-10	5.81856e-08
chr11	34909802	rs11606871	ENSG00000149089	APIP	6696	5024	1.02606	440.659	86.9531	2.1789e-14	57	66	0.275	2.49299e-16	-0.832042	0.0847543	9.999e-05	4.9013e-12	7.4196e-10
chr11	96364768	rs11021552	ENSG00000149231	CCDC82	25154	4389	1.05378	419.941	85.0781	1.65392e-11	23	24	0.1	2.80511e-13	-0.783563	0.0930521	9.999e-05	2.47006e-09	2.1117e-07
chr11	124964940	rs12274207	ENSG00000149548	CCDC15	10818	4738	1.07159	342.698	84.2773	1.22693e-06	39	44	0.183333	1.24458e-07	-0.500561	0.0879008	0.00029997	0.000233421	0.00635469
chr11	44112133	rs7107948	ENSG00000151348	EXT2	16583	4658	1.0824	479.197	85	5.37373e-06	88	118	0.491667	7.93693e-07	0.538191	0.10216	0.00129987	0.00151645	0.0304128
chr11	30353769	rs1235089	ENSG00000152219	ARL14EP	30717	3155	1.04933	178.567	83.9648	2.48628e-06	70	82	0.341667	2.72279e-07	-0.364302	0.0660407	0.00049995	0.000296855	0.00777012
chr11	78168166	rs28461	ENSG00000159063	ALG8	-28507	4004	1.05208	214.955	80.8203	1.46184e-10	64	87	0.3625	9.79112e-13	0.380578	0.0465837	9.999e-05	1.24919e-08	9.24895e-07
chr11	62680091	rs11231184	ENSG00000162194	LBHD1	-7837	3596	1.07189	271.548	83.1641	3.15061e-08	50	56	0.233333	1.27848e-09	-0.796633	0.119007	9.999e-05	3.58143e-06	0.000159698
chr11	74960055	rs12577614	ENSG00000166435	XRRA1	-10856	3407	1.05053	207.462	81.4062	6.67015e-25	48	59	0.245833	3.04716e-30	-1.14563	0.0695594	9.999e-05	1.06415e-23	1.68609e-20
chr11	8698408	rs4929930	ENSG00000166441	RPL27A	15996	4479	1.05693	379.107	83.8086	7.96976e-15	40	44	0.183333	2.08116e-17	0.613136	0.0594751	9.999e-05	6.50978e-13	1.12113e-10
chr11	18408603	rs78762081	ENSG00000166796	LDHC	-3705	4662	1.0311	431.223	86.5234	2.67224e-07	25	27	0.1125	3.13882e-08	-0.887468	0.147853	9.999e-05	8.57505e-05	0.00265745
chr11	18457664	rs11605559	ENSG00000166800	LDHAL6A	1839	4716	1.05709	449.584	86.9531	8.71384e-09	67	85	0.354167	6.70591e-10	-0.628838	0.0920668	9.999e-05	1.87694e-06	9.06681e-05
chr11	28380353	rs4923532	ENSG00000169519	METTL15	272104	3141	1.05464	164.188	83.3594	1.18965e-05	69	84	0.35	1.59402e-06	-0.384734	0.075392	0.00109989	0.00135493	0.0277366
chr11	65856268	rs11227332	ENSG00000172638	EFEMP2	17323	2315	1.05069	128.744	80.5273	1.44262e-06	42	44	0.183333	7.72952e-08	-0.464432	0.0800491	0.00019998	0.000117522	0.00349674
chr11	65870513	rs630394	ENSG00000172803	SNX32	36871	2357	1.07068	129.623	79.9414	6.28366e-06	77	93	0.3875	4.31117e-07	-0.511222	0.0944891	0.00059994	0.000477347	0.0115883
chr11	7992932	rs4758267	ENSG00000175390	EIF3F	22680	5147	1.04461	508.008	85.5469	2.25215e-07	65	79	0.329167	2.14588e-08	0.327663	0.0538378	0.00029997	7.48432e-05	0.00235288
chr11	5883817	rs1349766	ENSG00000175518	UBQLNL	-367113	6988	1.06847	539.694	84.6289	7.34228e-07	75	91	0.379167	7.22685e-08	-0.592722	0.101897	0.00049995	0.000224789	0.00615495
chr11	5890112	rs1349771	ENSG00000175520	UBQLN3	-380128	7018	1.05562	562.741	85.7031	4.83277e-08	75	91	0.379167	3.693e-09	-0.629831	0.0973782	0.00019998	1.47897e-05	0.000561506
chr11	73949501	rs637028	ENSG00000175581	MRPL48	162184	3069	1.04043	174.888	82.207	8.75132e-06	48	56	0.233333	9.28958e-07	0.608216	0.116269	0.0009999	0.0011563	0.0244335
chr11	670493	rs11246253	ENSG00000177042	TMEM80	-24936	4113	1.06623	344.513	84.1016	4.24137e-06	77	100	0.416667	5.23709e-07	0.488179	0.0909893	0.00039996	0.000920204	0.0203255
chr11	834802	rs6597977	ENSG00000177697	CD151	1958	4467	1.03359	347.279	83.3398	1.37321e-10	68	93	0.3875	1.9987e-12	-0.30509	0.0380129	9.999e-05	2.66789e-08	1.83788e-06
chr11	382480	rs7935145	ENSG00000185187	SIGIRR	34974	3082	1.05022	269.039	84.1602	3.71244e-08	55	64	0.266667	1.94434e-09	0.577855	0.0874882	9.999e-05	5.48064e-06	0.000234697
chr11	11742571	rs4910414	ENSG00000187079	TEAD1	-932021	5200	1.06688	502.652	84.5703	3.64272e-06	34	38	0.158333	4.70939e-07	-0.6258	0.116106	0.00169983	0.00116505	0.0245089
chr11	68885764	rs544370	ENSG00000197345	MRPL21	18070	4051	1.05227	313.066	82.7539	6.91558e-08	67	80	0.333333	2.99695e-09	0.577124	0.0886163	9.999e-05	1.20698e-05	0.000470261
chr11	5247910	rs6578592	ENSG00000213934	HBG1	1981	7023	1.02816	535.082	86.0156	8.39694e-27	46	53	0.220833	6.53763e-31	1.32549	0.0788173	9.999e-05	9.7672e-25	1.93445e-21
chr11	1956322	rs12812	ENSG00000214026	MRPL23	9043	5262	1.06469	562.674	84.9023	2.98743e-12	26	27	0.1125	3.54727e-14	0.875177	0.0990746	9.999e-05	4.42125e-10	4.41507e-08
chr11	62433189	rs7944436	ENSG00000214753	HNRNPUL2	294159	3562	1.04658	268.16	83.8086	6.06991e-06	73	89	0.370833	7.65381e-07	0.390574	0.0740198	0.00089991	0.00118169	0.0247226
chr11	5894579	rs1453438	ENSG00000224295	OLFM5P	-369625	6966	1.06533	518.002	84.1406	3.21862e-06	80	101	0.420833	3.80248e-07	-0.586538	0.107831	0.00029997	0.00106561	0.0229403
chr11	5831490	rs4445666	ENSG00000229534	HNRNPA1P53	-259299	6785	1.06006	551.078	85.332	3.59098e-06	68	81	0.3375	5.21222e-07	-0.639488	0.119166	0.00069993	0.00132471	0.0272589
chr11	5884114	rs7108789	ENSG00000233646	OR52T1P	-316499	6799	1.04988	543.272	85.5664	9.49858e-08	75	91	0.379167	7.88254e-09	-0.586513	0.0930309	9.999e-05	3.08567e-05	0.00107374
chr11	117071269	rs7101763	ENSG00000234268	AP000936.3	-35219	4966	1.03961	551.568	85.9766	4.40419e-09	56	67	0.279167	2.43179e-10	0.803883	0.114145	9.999e-05	1.43087e-06	7.18966e-05
chr11	2340394	rs800116	ENSG00000236264	RPL26P30	-4619	5438	1.04499	605.828	84.9414	7.52875e-12	40	46	0.191667	1.06502e-13	0.984502	0.114287	9.999e-05	1.88501e-09	1.65928e-07
chr11	3088196	rs10160757	ENSG00000236710	AC108448.2	-2754	4551	1.0468	579.907	87.2852	1.60178e-06	30	32	0.133333	2.78385e-07	-0.906445	0.164472	0.00079992	0.000656118	0.0152432
chr11	10825834	rs12282825	ENSG00000238622	SNORD97	-24227	5738	1.05294	516.288	83.7109	3.25662e-06	86	116	0.483333	3.59885e-07	-0.306667	0.0562472	0.00089991	0.00117039	0.024551
chr11	74984167	rs10793108	ENSG00000241170	AP001992.1	107880	3375	1.04209	233.459	84.082	5.21739e-08	50	61	0.254167	2.86009e-09	0.494126	0.0757558	9.999e-05	7.42849e-06	0.000303874
chr11	77927421	rs949171	ENSG00000241782	AP002812.1	-58227	4068	1.08968	185.686	80.0781	3.69167e-08	84	110	0.458333	7.48509e-10	-0.674787	0.0991302	9.999e-05	2.26703e-06	0.000106272
chr11	78142850	rs7101694	ENSG00000246174	KCTD21-AS1	3078	4010	1.04359	261.419	84.9219	3.71742e-16	63	87	0.3625	9.16443e-19	0.740276	0.0677315	9.999e-05	2.58277e-14	5.9023e-12
chr11	5832959	rs1453442	ENSG00000248424	OR51K1P	-401358	7123	1.04433	543.388	85.1367	2.42121e-06	65	78	0.325	3.19046e-07	-0.574572	0.104851	0.00109989	0.000961083	0.0210523
chr11	45351929	rs12418562	ENSG00000254427	AC103736.1	-3443	3801	1.06995	424.565	84.7656	4.28216e-09	42	45	0.1875	1.75211e-10	-0.834103	0.117299	9.999e-05	6.992e-07	3.69282e-05
chr11	61576553	rs11820517	ENSG00000254454	RCC2P6	-794594	3485	1.06348	272.227	84.7656	8.21217e-06	13	13	0.0541667	1.26035e-06	0.902743	0.174985	0.00209979	0.00147395	0.0299154
chr11	6601627	rs11826421	ENSG00000254595	AC084337.1	-112251	5866	1.05946	519.55	85.3516	8.65367e-07	84	108	0.45	9.94443e-08	0.654929	0.113995	0.00049995	0.000276899	0.00732848
chr11	71452973	rs11600860	ENSG00000254682	AP002387.1	4298	3478	1.044	231.975	83.7891	8.04585e-11	71	103	0.429167	1.21189e-12	-0.672306	0.0827267	9.999e-05	8.36792e-09	6.44643e-07
chr11	8966803	rs2248245	ENSG00000254860	TMEM9B-AS1	2127	4379	1.04782	341.409	83.3398	3.35093e-14	50	59	0.245833	9.45567e-17	-1.04818	0.104722	9.999e-05	3.35874e-12	5.2865e-10
chr11	723429	rs4078520	ENSG00000255284	AP006621.3	-54150	4325	1.05082	345.566	83.4375	3.82775e-06	77	105	0.4375	4.17447e-07	-0.440082	0.0812281	0.00059994	0.00092308	0.0203512
chr11	68029289	rs3115547	ENSG00000255306	AC004923.4	1171	2767	1.05691	167.859	81.9727	1.53575e-13	52	56	0.233333	3.35346e-16	-1.18897	0.121841	9.999e-05	6.27849e-12	9.32619e-10
chr11	77943819	rs607876	ENSG00000255449	AP002812.5	-73729	4071	1.07543	177.71	80.0586	3.99247e-09	83	109	0.454167	4.68505e-11	-0.527192	0.0714005	9.999e-05	2.35839e-07	1.36378e-05
chr11	134470385	rs4937897	ENSG00000255545	AP004608.1	33911	4424	1.03226	529.661	87.1094	6.61204e-08	64	78	0.325	7.06553e-09	0.58949	0.0931533	9.999e-05	2.48052e-05	0.000894595
chr11	63146720	rs11231383	ENSG00000255717	SNHG1	-290807	3505	1.05219	249.444	83.418	1.99621e-06	65	72	0.3	1.91483e-07	0.309666	0.055329	0.00019998	0.000327182	0.00842474
chr11	94453355	rs509744	ENSG00000255893	AP000786.1	20214	3785	1.03284	266.059	83.9453	8.16096e-21	61	70	0.291667	1.6521e-24	-1.01796	0.0747572	9.999e-05	5.63064e-19	2.78795e-16
chr11	69087895	rs3829241	ENSG00000259799		-68016	4539	1.05012	402.127	84.4336	1.09179e-07	57	68	0.283333	7.37358e-09	0.621721	0.09839	9.999e-05	2.59752e-05	0.000932545
chr11	69096881	rs4930652	ENSG00000260895	AP003071.1	-6613	4424	1.06193	377.064	83.8477	2.92354e-06	84	108	0.45	3.23692e-07	-0.497169	0.0907811	0.00029997	0.000703123	0.0161302
chr11	119068246	rs1786685	ENSG00000271751	AP003392.5	-2570	4024	1.07284	301.608	83.3398	2.43577e-07	81	104	0.433333	1.53285e-08	0.549484	0.0892045	9.999e-05	3.55566e-05	0.00121943
chr11	118798199	rs582200	ENSG00000278376	AP004609.3	6944	3961	1.06343	309.701	84.1797	4.71643e-15	36	39	0.1625	1.3134e-17	0.959425	0.0922487	9.999e-05	2.52129e-13	4.87177e-11
chr11	74960055	rs12577614	ENSG00000278879	AP000560.1	-127546	3396	1.06349	225.535	83.0078	4.02136e-22	48	59	0.245833	2.42502e-26	-0.854004	0.0588709	9.999e-05	5.45067e-21	3.81013e-18
chr11	124322460	rs2023754	ENSG00000279342	AP000866.6	467608	4849	1.0547	348.635	84.707	3.00427e-06	14	15	0.0625	3.83658e-07	-0.751416	0.138195	0.00079992	0.000702199	0.0161246
chr11	780827	rs4963156	ENSG00000279672	AP006621.5	1209	4326	1.05796	371.817	84.8633	5.91227e-18	64	82	0.341667	6.81653e-21	-0.774654	0.0650346	9.999e-05	3.0295e-16	9.04463e-14
chr11	93415651	rs2608215	ENSG00000279684	AP003969.2	-126749	3848	1.0477	215.414	84.2773	2.45239e-08	42	46	0.191667	1.22212e-09	0.668188	0.0996771	9.999e-05	2.89824e-06	0.000131941
chr11	90221055	rs11018924	ENSG00000280367	AP002364.1	-2099	3818	1.05839	119.519	78.9844	8.53972e-23	64	75	0.3125	1.8561e-28	1.06644	0.0685438	9.999e-05	6.76959e-22	6.18811e-19
chr11	47694829	rs10838748	ENSG00000280615		-79836	2953	1.03649	57.7394	77.3828	1.17026e-05	58	69	0.2875	6.15942e-07	0.54781	0.102828	0.00019998	0.000509545	0.0122822
chr12	4589532	rs10744653	ENSG00000010219	DYRK4	27327	4703	1.05207	647.372	86.9531	3.88297e-11	82	101	0.420833	1.34612e-12	-0.722727	0.089163	9.999e-05	9.87851e-09	7.42974e-07
chr12	31087688	rs7308494	ENSG00000013573	DDX11	13842	6088	1.06714	378.067	83.0273	2.95845e-18	91	116	0.483333	1.10334e-21	0.782013	0.0636829	9.999e-05	1.07637e-16	3.55302e-14
chr12	80732519	rs12372275	ENSG00000111046	MYF6	25020	3577	1.06383	175.604	81.6602	2.68142e-06	37	42	0.175	2.02433e-07	0.547364	0.0980211	0.00029997	0.00028069	0.00740408
chr12	128020	rs59167237	ENSG00000111181	SLC6A12	86549	2458	1.06244	270.233	84.5508	9.91601e-06	18	20	0.0833333	1.52491e-06	0.769391	0.150457	0.00109989	0.00179863	0.0347272
chr12	4648643	rs4147668	ENSG00000111254	AKAP3	403	4716	1.0615	630.46	86.4062	3.57629e-06	83	106	0.441667	6.10787e-07	0.543214	0.101928	0.00109989	0.00150664	0.0303072
chr12	112923638	rs11066451	ENSG00000111331	OAS3	-14715	3559	1.04468	268.41	84.0234	1.78142e-10	66	73	0.304167	3.34615e-12	-0.752524	0.0949941	9.999e-05	2.20805e-08	1.54803e-06
chr12	123609627	rs61678733	ENSG00000111364	DDX55	7549	3919	1.06753	307.89	84.3945	7.52785e-06	29	31	0.129167	1.07777e-06	0.599534	0.115383	0.00119988	0.00149155	0.0301712
chr12	6839862	rs5441	ENSG00000111664	GNB3	-93	4371	1.09207	417.664	84.2188	1.02804e-06	65	79	0.329167	9.99689e-08	0.357349	0.0622121	9.999e-05	0.000201706	0.00558728
chr12	9280887	rs2113899	ENSG00000111788	AC009533.1	3651	4511	1.08136	326.551	82.9297	2.3622e-09	85	104	0.433333	5.39025e-11	0.596767	0.0811405	9.999e-05	2.36657e-07	1.36518e-05
chr12	102046468	rs10778167	ENSG00000120860	WASHC3	15680	3936	1.06954	305.197	83.0664	9.31946e-06	57	74	0.308333	1.14074e-06	0.33807	0.0652316	0.00139986	0.00183192	0.0351686
chr12	10926663	rs7298262	ENSG00000121377	TAS2R7	-124037	4836	1.05447	331.288	84.0625	2.14307e-06	42	47	0.195833	2.32064e-07	-0.659156	0.118704	0.00019998	0.000466874	0.0113992
chr12	56467674	rs7302925	ENSG00000123374	CDK2	500904	3115	1.05425	173.39	82.7148	1.69319e-05	53	61	0.254167	2.21732e-06	0.270702	0.0538813	0.00179982	0.00208646	0.0391693
chr12	130332188	rs1105492	ENSG00000125207	PIWIL1	-5700	6346	1.0278	967.25	89.7656	7.61326e-10	13	13	0.0541667	8.25634e-11	-1.48353	0.204151	9.999e-05	4.91389e-07	2.66637e-05
chr12	66302475	rs3741605	ENSG00000127311	HELB	-71	3821	1.03625	333.003	86.9727	3.92506e-07	87	116	0.483333	5.2925e-08	-0.362303	0.0615484	9.999e-05	9.30434e-05	0.00284966
chr12	10550852	rs16915318	ENSG00000134545	KLRC1	-96168	5003	1.06908	262.411	81.3281	5.97131e-07	54	63	0.2625	3.04691e-08	-0.666314	0.110888	0.00019998	8.29607e-05	0.00258076
chr12	10890433	rs10845230	ENSG00000134551	PRH2	-38804	4828	1.0548	379.004	85.7031	2.59058e-06	79	104	0.433333	3.77594e-07	-0.532964	0.0979525	0.00039996	0.000655472	0.0152431
chr12	42313635	rs3761677	ENSG00000139168	ZCRB1	12482	4937	1.057	250.111	81.4648	7.89548e-10	68	80	0.333333	9.47734e-12	-0.38527	0.0499668	9.999e-05	7.98909e-08	5.06332e-06
chr12	101743378	rs75001229	ENSG00000139351	SYCP3	-3907	4041	1.08433	307.457	82.6367	1.79426e-06	22	24	0.1	1.47387e-07	-0.907996	0.160528	0.00029997	0.000282086	0.00743266
chr12	113414482	rs71467910	ENSG00000139410	SDSL	-7756	4503	1.06269	364.345	83.8281	1.12608e-08	25	26	0.108333	4.37511e-10	-1.00372	0.145048	9.999e-05	1.8339e-06	8.87694e-05
chr12	50144032	rs7302981	ENSG00000139624	CERS5	23500	2831	1.0551	135.472	82.2656	3.14279e-06	64	81	0.3375	2.71986e-07	0.481658	0.087311	0.00019998	0.000270942	0.00721097
chr12	121789785	rs921286	ENSG00000139725	RHOF	13617	3839	1.06089	220.382	82.793	4.96995e-09	49	59	0.245833	1.27226e-10	-0.660698	0.0920536	9.999e-05	4.62374e-07	2.52044e-05
chr12	123107049	rs1790106	ENSG00000150967	ABCB9	-125401	3634	1.06112	151.56	80.0781	1.00873e-06	77	107	0.445833	4.55779e-08	-0.423935	0.0716141	0.00019998	8.69881e-05	0.00268987
chr12	69751691	rs55967505	ENSG00000166268	MYRFL	-73614	5058	1.02456	384.785	85.1172	1.76562e-23	26	27	0.1125	2.54987e-27	-1.5238	0.10166	9.999e-05	2.14921e-21	1.59624e-18
chr12	49154407	rs2162644	ENSG00000167552	TUBA1A	34916	3283	1.03973	193.41	83.3203	2.56205e-06	79	103	0.429167	2.53708e-07	0.266159	0.048108	9.999e-05	0.000359916	0.00911942
chr12	49119146	rs77888738	ENSG00000167553	TUBA1C	-69591	3275	1.08211	189.83	82.4219	8.7027e-11	80	103	0.429167	8.67775e-13	-0.583168	0.0711696	9.999e-05	3.65706e-09	2.99711e-07
chr12	31104061	rs11545332	ENSG00000177359	AC024940.1	102092	6073	1.05757	414.018	84.6875	1.49586e-06	47	53	0.220833	1.68553e-07	-0.803691	0.142857	0.00039996	0.000394547	0.00986023
chr12	643194	rs55800929	ENSG00000177406	AC021054.1	12302	3446	1.06228	369.416	84.3359	1.19447e-09	32	38	0.158333	3.48116e-11	-0.933569	0.125402	9.999e-05	1.72569e-07	1.0331e-05
chr12	55545306	rs1955100	ENSG00000179899	PHC1P1	-130520	3611	1.06887	225.561	83.2617	6.22843e-06	15	20	0.0833333	7.25852e-07	0.805414	0.15228	0.00109989	0.000866305	0.0192427
chr12	75393352	rs4583012	ENSG00000180481	GLIPR1L2	2281	4169	1.04159	339.92	85.2148	8.16521e-09	73	91	0.379167	4.16366e-10	0.514355	0.0742183	9.999e-05	1.60096e-06	7.93848e-05
chr12	56648276	rs7315472	ENSG00000196531	NACA	83351	2249	1.05091	160.981	82.9492	1.68493e-05	55	68	0.283333	2.27866e-06	-0.24039	0.0479104	0.00159984	0.00196085	0.0371931
chr12	56042145	rs1131017	ENSG00000197728	RPS26	291	3011	1.03213	166.883	83.5156	4.40806e-25	75	100	0.416667	9.86549e-30	0.993056	0.0612737	9.999e-05	1.41124e-23	1.97297e-20
chr12	93460929	rs11611224	ENSG00000198015	MRPL42	-6560	4500	1.05817	433.127	85.8984	4.02392e-06	29	30	0.125	6.48506e-07	-0.467034	0.0878642	0.00049995	0.00117294	0.0245828
chr12	56752285	rs2277339	ENSG00000198056	PRIM1	87	2259	1.04728	166.278	83.7695	1.02769e-05	31	32	0.133333	1.42134e-06	0.424878	0.0828152	0.00069993	0.00123752	0.0257772
chr12	10494172	rs7956814	ENSG00000205809	KLRC2	-51873	4966	1.0363	311.097	85.1172	3.41853e-10	71	88	0.366667	9.88553e-12	-0.709883	0.0921695	9.999e-05	5.8453e-08	3.83767e-06
chr12	10968354	rs7308933	ENSG00000212125	TAS2R15P	-3003	4791	1.05458	334.048	83.3008	4.0562e-07	45	50	0.208333	2.79767e-08	0.479206	0.0794999	9.999e-05	8.13527e-05	0.00253738
chr12	11015164	rs10845290	ENSG00000212126	TAS2R50	-28253	4759	1.05291	379.404	85.4883	9.72049e-10	47	59	0.245833	3.70976e-11	0.49298	0.066336	9.999e-05	1.64563e-07	9.87657e-06
chr12	11171395	rs7488102	ENSG00000212127	TAS2R14	177	4810	1.00979	384.929	86.9922	2.14981e-08	76	103	0.429167	1.90472e-09	0.493496	0.0746666	9.999e-05	7.34844e-06	0.000301638
chr12	11176054	rs1863848	ENSG00000212128	TAS2R13	-266493	4850	1.07617	333.178	82.8711	2.45558e-09	75	103	0.429167	5.55988e-11	0.441767	0.0601178	9.999e-05	2.71912e-07	1.54235e-05
chr12	121796183	rs1168663	ENSG00000212694	LINC01089	7722	3844	1.07757	208.713	80.9961	8.01051e-08	52	65	0.270833	2.42025e-09	-0.410464	0.0625871	9.999e-05	6.88122e-06	0.000283438
chr12	9478686	rs4764211	ENSG00000214776	AC092821.1	11133	4600	1.06359	340.804	83.2227	3.77999e-27	87	105	0.4375	2.5885e-32	1.16112	0.0661319	9.999e-05	3.78961e-26	1.12583e-22
chr12	9943487	rs74065411	ENSG00000225231	LINC02470	7	4981	1.07272	291.843	81.4258	2.94614e-10	14	16	0.0666667	2.80323e-12	-1.53722	0.193176	9.999e-05	2.55001e-08	1.77324e-06
chr12	111871767	rs7962814	ENSG00000226469	ADAM1B	-55252	2123	1.05778	100.367	81.2305	3.82153e-06	24	29	0.120833	2.89902e-07	-0.82731	0.150367	0.00019998	0.000237364	0.00643991
chr12	10874159	rs10772372	ENSG00000231887	PRH1	297384	4835	1.0633	312.21	82.2266	6.67629e-07	80	104	0.433333	4.14933e-08	0.568021	0.0956173	0.00019998	0.000118526	0.00351243
chr12	9656466	rs7302110	ENSG00000233719	GOT2P3	14742	4872	1.07937	312.446	81.7578	3.51602e-13	17	17	0.0708333	8.42889e-16	-1.93059	0.201611	9.999e-05	1.71773e-11	2.29353e-09
chr12	11178495	rs7350611	ENSG00000247157	LINC01252	-369536	4602	1.059	404.547	85.5664	1.03119e-14	75	103	0.429167	5.9775e-17	0.826976	0.0818789	9.999e-05	8.66313e-13	1.47067e-10
chr12	11143135	rs1839859	ENSG00000255374	TAS2R43	-8892	4865	1.06105	388.5	84.3945	3.29441e-34	84	111	0.4625	3.01463e-40	1.16221	0.0526218	9.999e-05	1.61954e-33	1.92456e-29
chr12	10442249	rs10909609	ENSG00000255641	AC068775.2	-6249	4966	1.09146	286.803	82.9102	3.53168e-07	44	56	0.233333	2.19734e-08	0.687733	0.113097	9.999e-05	4.19142e-05	0.00140502
chr12	11176054	rs1863848	ENSG00000255837	TAS2R20	-178180	4763	1.03285	413.256	86.8945	1.75354e-07	75	103	0.429167	2.07198e-08	0.379333	0.0622489	9.999e-05	5.22332e-05	0.00170524
chr12	10999000	rs10772408	ENSG00000256019	TAS2R63P	50255	4770	1.05192	369.605	84.8438	2.04663e-09	86	117	0.4875	7.50209e-11	-0.640868	0.0879519	9.999e-05	3.55706e-07	1.96604e-05
chr12	11001562	rs12320640	ENSG00000256188	TAS2R30	133081	4846	1.02557	389.983	85.8008	5.53126e-08	56	66	0.275	4.40917e-09	0.47129	0.0732973	9.999e-05	1.62094e-05	0.0006086
chr12	11053074	rs4763236	ENSG00000256274	TAS2R64P	26096	4842	1.04287	377.917	85	3.22406e-25	84	111	0.4625	2.12355e-29	0.864789	0.0539267	9.999e-05	1.37458e-23	1.97297e-20
chr12	130817340	rs7295705	ENSG00000256299	AC073912.2	-4719	6338	1.04291	834.309	87.7148	4.91375e-17	77	103	0.429167	3.25041e-19	0.800664	0.0718972	9.999e-05	1.07205e-14	2.54791e-12
chr12	132189162	rs11246977	ENSG00000256576	LINC02361	532	4607	1.04439	380.093	83.4375	5.0883e-06	65	82	0.341667	5.86057e-07	-0.521217	0.0976237	0.00119988	0.00143609	0.0292469
chr12	10614281	rs7316237	ENSG00000256667	KLRA1P	-14613	5202	1.06322	291.86	82.6953	7.75476e-06	59	76	0.316667	8.65256e-07	-0.497434	0.0947887	0.00149985	0.00149583	0.0302304
chr12	11176054	rs1863848	ENSG00000256682	AC006518.2	-279103	4841	1.06912	366.978	84.707	2.22445e-09	75	103	0.429167	7.98905e-11	0.61907	0.0851119	9.999e-05	3.00451e-07	1.68812e-05
chr12	10550852	rs16915318	ENSG00000257016	SLC25A39P2	682	5195	1.0426	271.924	81.2305	3.91215e-20	54	63	0.2625	1.93256e-24	-1.06478	0.0783833	9.999e-05	1.97561e-18	9.02957e-16
chr12	57936758	rs4272820	ENSG00000257159	AC084033.1	-30301	3197	1.0598	187.682	82.7734	1.95061e-05	85	118	0.491667	2.6497e-06	-0.454809	0.0913068	0.00259974	0.002545	0.0461727
chr12	29344058	rs10843390	ENSG00000257176	AC009318.1	-26211	5550	1.05448	332.793	84.1406	3.155e-07	69	82	0.341667	2.43769e-08	-0.735855	0.121467	9.999e-05	6.22301e-05	0.00199327
chr12	120440018	rs11609119	ENSG00000257218	GATC	-6421	3952	1.06492	224.804	81.1328	1.39422e-05	33	35	0.145833	1.3908e-06	-0.676349	0.131698	0.00169983	0.00209147	0.0392323
chr12	42350988	rs55645737	ENSG00000257225	AC079601.1	-108379	4801	1.07294	256.45	82.3242	6.18056e-13	31	34	0.141667	2.09641e-15	-1.13826	0.121153	9.999e-05	2.95938e-11	3.73684e-09
chr12	70387250	rs11611402	ENSG00000257241	AC078922.1	-440170	5058	1.04379	352.114	83.3984	1.09987e-08	25	27	0.1125	3.83604e-10	-0.736016	0.10594	9.999e-05	2.20163e-06	0.000103748
chr12	54182016	rs2233921	ENSG00000257534	AC023794.4	-17565	3658	1.05422	318.569	85.2734	1.17392e-06	62	76	0.316667	1.40067e-07	-0.603607	0.106496	0.00029997	0.000238016	0.00644974
chr12	70394146	rs79066689	ENSG00000257613	LINC01481	-172285	4858	1.07625	293.388	82.8906	2.75413e-07	25	27	0.1125	1.62388e-08	-0.668755	0.10879	9.999e-05	3.80736e-05	0.00129454
chr12	70139483	rs7303472	ENSG00000257815	LINC01481	103876	5048	1.05483	370.488	83.7109	2.14221e-07	25	26	0.108333	1.41602e-08	-1.011	0.163669	9.999e-05	4.6169e-05	0.0015205
chr12	106059036	rs10861553	ENSG00000257890	AC011595.3	-783	4186	1.03604	305.778	84.0625	3.56764e-13	85	119	0.495833	2.12281e-15	0.768179	0.081784	9.999e-05	4.69856e-11	5.50095e-09
chr12	105220179	rs11112414	ENSG00000257999	AC016257.1	-113001	4734	1.02927	432.617	86.25	2.17285e-08	62	71	0.295833	1.64296e-09	0.63094	0.0950101	9.999e-05	6.61511e-06	0.000274859
chr12	87133997	rs35223343	ENSG00000258128	MKRN9P	650570	3425	1.04552	109.957	82.2852	2.48584e-05	22	23	0.0958333	3.31508e-06	0.743924	0.150995	0.00179982	0.00204576	0.0385575
chr12	89536622	rs4842661	ENSG00000258302	AC025034.1	-24508	2624	1.04875	188.451	84.0039	1.29113e-08	40	46	0.191667	5.36648e-10	-0.753306	0.109539	9.999e-05	1.2684e-06	6.46903e-05
chr12	89441951	rs10858854	ENSG00000270344	POC1B-AS1	-83704	2669	1.0591	180.46	82.7539	8.82776e-06	41	47	0.195833	1.02005e-06	-0.449263	0.0862468	0.00059994	0.00105993	0.022871
chr12	11173205	rs2416549	ENSG00000270863	DDX55P1	-339519	4684	1.04098	354.315	83.3203	6.39902e-08	75	102	0.425	3.09054e-09	0.570317	0.0876596	9.999e-05	1.43687e-05	0.00054727
chr12	46358580	rs74659601	ENSG00000272369	AC008035.1	-178923	3973	1.03917	292.776	85.3125	5.47931e-06	16	16	0.0666667	8.50648e-07	0.743839	0.141635	0.00079992	0.00122477	0.025534
chr12	44313884	rs1098498	ENSG00000275286	AC025253.1	185273	3237	1.07792	160.147	80.7812	1.85654e-05	62	77	0.320833	1.87532e-06	0.441687	0.0872165	0.00139986	0.00182234	0.035013
chr12	118252972	rs58884645	ENSG00000275759	AC026367.3	-175310	4802	1.02812	591.238	87.9492	6.11502e-08	28	33	0.1375	7.63023e-09	0.893851	0.141622	9.999e-05	2.67899e-05	0.000953155
chr12	50967680	rs7138860	ENSG00000277201		-82242	3074	1.0448	184.795	83.3398	7.01243e-07	33	35	0.145833	5.41972e-08	-0.611356	0.103951	9.999e-05	8.51024e-05	0.00264393
chr12	46385224	rs59546893	ENSG00000278896	AC025031.5	-19421	3817	1.06734	244.818	82.0117	1.10448e-05	15	15	0.0625	1.1952e-06	0.785711	0.151929	0.00219978	0.00176015	0.0340659
chr12	125136873	rs41473449	ENSG00000279233	AC122688.3	-1373	5414	1.03785	687.744	87.6562	1.03458e-11	55	71	0.295833	3.67055e-13	-0.437714	0.0523155	9.999e-05	3.44064e-09	2.84922e-07
chr12	48195153	rs11168450	ENSG00000279875	AC074029.4	5803	4586	1.05335	291.228	84.2969	6.52685e-07	76	102	0.425	5.92675e-08	0.486015	0.0829202	9.999e-05	0.000117555	0.00349674
chr13	36258345	rs35519395	ENSG00000120669	SOHLH2	-43731	4260	1.04966	378.641	86.25	4.45965e-14	44	55	0.229167	4.32072e-16	-0.89525	0.092216	9.999e-05	4.82053e-12	7.34411e-10
chr13	43023570	rs17553284	ENSG00000120675	DNAJC15	366	4310	1.05874	317.103	85	1.75455e-23	39	44	0.183333	2.33202e-27	1.14511	0.076298	9.999e-05	3.5021e-22	3.61884e-19
chr13	36871971	rs622085	ENSG00000120693	SMAD9	48793	4723	1.03252	377.85	86.9141	4.87489e-10	57	70	0.291667	2.42957e-11	-0.638978	0.0849892	9.999e-05	1.09696e-07	6.75418e-06
chr13	52466687	rs7321964	ENSG00000136108	CKAP2	11257	2917	1.02613	228.261	84.3945	6.58421e-06	68	87	0.3625	9.20412e-07	0.265995	0.0508277	0.0009999	0.0012531	0.0260333
chr13	52740143	rs3759509	ENSG00000136110	CNMD	-332	3206	1.06849	221.26	82.3047	3.0356e-12	68	81	0.3375	1.43241e-14	-0.84513	0.0937586	9.999e-05	1.53364e-10	1.68748e-08
chr13	49589887	rs9526580	ENSG00000136144	RCBTB1	-4305	3829	1.07132	227.246	81.7188	2.17215e-07	80	108	0.45	9.59734e-09	-0.510641	0.0815484	9.999e-05	2.3579e-05	0.000854261
chr13	47898710	rs7993360	ENSG00000136146	MED4	196420	4209	1.0844	228.666	80.5078	8.19057e-06	67	83	0.345833	6.56584e-07	0.352082	0.0662741	0.00109989	0.00106047	0.022871
chr13	49483860	rs9568219	ENSG00000136169	SETDB2	39485	3715	1.06115	220.571	82.5195	2.52127e-06	68	78	0.325	2.17589e-07	0.393949	0.0707566	9.999e-05	0.000342245	0.0087222
chr13	43817800	rs12866387	ENSG00000151773	CCDC122	61926	3811	1.03374	366.976	86.4453	1.67124e-06	75	100	0.416667	2.55806e-07	-0.327681	0.0592484	0.00019998	0.000470773	0.0114521
chr13	78664934	rs75256864	ENSG00000152192	POU4F1	-61375	4025	1.04315	240.792	83.3594	1.4722e-06	14	14	0.0583333	1.3183e-07	1.23964	0.218185	0.00029997	0.000246898	0.00664547
chr13	24316879	rs1961993	ENSG00000165566	AMER2	855408	5334	1.07101	464.54	85.1172	5.13551e-06	46	53	0.220833	7.66027e-07	-0.317094	0.0600963	0.00119988	0.00150368	0.0303072
chr13	45379199	rs60275031	ENSG00000170919	TPT1-AS1	37853	3798	1.04695	323.45	84.3945	1.02938e-08	11	12	0.05	4.50211e-10	-1.38832	0.2008	9.999e-05	1.80427e-06	8.79602e-05
chr13	27621896	rs2232679	ENSG00000186184	POLR1D	1153	5130	1.03292	523.392	86.9727	5.91829e-11	44	47	0.195833	2.19589e-12	-0.449314	0.0561155	9.999e-05	1.72839e-08	1.25073e-06
chr13	20580772	rs7325293	ENSG00000222726	RNU2-7P	-31390	4861	1.0848	381.102	84.2578	9.75702e-12	42	45	0.1875	1.15109e-13	1.15483	0.134301	9.999e-05	6.90267e-10	6.5885e-08
chr13	79480285	rs1023293	ENSG00000227354	RBM26-AS1	73975	3587	1.04166	285.652	84.5703	2.90551e-12	20	21	0.0875	3.05918e-14	-1.46354	0.165129	9.999e-05	3.41137e-10	3.4947e-08
chr13	79555193	rs2760102	ENSG00000227676	LINC01068	-11535	3534	1.04422	255.974	83.7695	2.86568e-19	55	64	0.266667	1.02986e-22	-1.16051	0.0909263	9.999e-05	1.3917e-17	5.60612e-15
chr13	112964072	rs3011472	ENSG00000235280	MCF2L-AS1	4751	4537	1.04889	497.167	86.4453	7.25017e-08	69	82	0.341667	6.87814e-09	0.562684	0.0888356	9.999e-05	2.13968e-05	0.000785984
chr13	46076551	rs1581846	ENSG00000235903	CPB2-AS1	23744	4237	1.07098	348.192	83.9844	3.51305e-07	60	72	0.3	2.68719e-08	0.48397	0.0801722	9.999e-05	6.25267e-05	0.00200007
chr13	20673762	rs7319201	ENSG00000238286	SLC35E1P1	66493	4856	1.05451	374.548	84.9023	3.31841e-13	42	45	0.1875	2.67918e-15	-0.845423	0.0904521	9.999e-05	3.50036e-11	4.28825e-09
chr13	24842854	rs3759460	ENSG00000243008	AL359538.1	275980	5894	1.04922	611.905	87.5977	4.07704e-06	41	48	0.2	8.45784e-07	-0.568118	0.108148	0.00119988	0.00181554	0.0349105
chr13	36274050	rs912927	ENSG00000250709	CCDC169-SOHLH2	23791	4262	1.03311	370.487	86.2305	1.08171e-07	45	54	0.225	1.04594e-08	-0.664078	0.106369	9.999e-05	2.82535e-05	0.00099628
chr13	112964182	rs4907571	ENSG00000267868	AL356740.1	1948	4544	1.05793	472.155	85.293	6.62989e-08	61	70	0.291667	4.90091e-09	-0.667232	0.10414	9.999e-05	1.67325e-05	0.00062725
chr13	52173143	rs56033750	ENSG00000273784	AL137058.2	-426900	3057	1.05603	226.837	83.1641	1.02927e-05	73	101	0.420833	1.30331e-06	0.300983	0.0584316	0.00029997	0.00162026	0.0319989
chr13	113544219	rs60907259	ENSG00000276248	AL442125.1	16958	4188	1.05955	343.657	83.2422	9.24193e-06	24	26	0.108333	1.15932e-06	-0.516849	0.0998011	0.00209979	0.00219296	0.0409101
chr13	106918434	rs61966973	ENSG00000277863	AL162574.1	-14336	4563	1.04182	592.246	87.2266	6.98479e-08	53	61	0.254167	7.69972e-09	0.872271	0.138245	9.999e-05	2.66338e-05	0.000951826
chr13	46096856	rs2404965	ENSG00000278937	AL137141.1	-21009	4242	1.04552	365.269	85.0977	1.2428e-10	36	41	0.170833	3.00291e-12	0.676265	0.0851322	9.999e-05	2.06121e-08	1.46233e-06
chr14	88361089	rs35823815	ENSG00000042317	SPATA7	-23836	4514	1.06021	299.889	84.2578	4.68427e-10	36	39	0.1625	1.12601e-11	-0.875349	0.114046	9.999e-05	5.29083e-08	3.49293e-06
chr14	87943621	rs77010659	ENSG00000054983	GALC	50043	4339	1.04733	243.149	83.8281	3.04228e-06	23	25	0.104167	3.38276e-07	0.758222	0.138706	0.00019998	0.000514962	0.0123626
chr14	92059127	rs8022758	ENSG00000066427	ATXN3	47493	5051	1.05674	495.386	85.7617	1.94785e-06	41	48	0.2	2.73697e-07	0.532285	0.0965135	0.00049995	0.000634374	0.0148104
chr14	103451692	rs2273703	ENSG00000075413	MARK3	66299	3721	1.04254	258.202	83.2812	6.55715e-07	78	97	0.404167	4.94826e-08	-0.470559	0.0797362	0.00019998	0.000114859	0.00342942
chr14	20454990	rs1760944	ENSG00000092094	OSGEP	114	4127	1.05659	588.063	87.8711	1.9334e-11	81	105	0.4375	7.97853e-13	-0.68548	0.0834835	9.999e-05	3.93889e-09	3.20597e-07
chr14	24261256	rs2748516	ENSG00000092295	TGM1	3175	4563	1.04782	421.947	85.1172	4.84016e-07	18	18	0.075	4.83906e-08	-0.96729	0.16377	9.999e-05	0.000133219	0.00387537
chr14	30845149	rs7159420	ENSG00000100473	COCH	-29366	3387	1.05714	257.066	84.6875	4.14086e-07	16	17	0.0708333	3.72427e-08	-0.905583	0.151828	0.00019998	6.15464e-05	0.00198419
chr14	24932179	rs55774462	ENSG00000100918	REC8	760325	4581	1.0548	456.521	86.2695	1.96624e-06	40	43	0.179167	3.00024e-07	0.539208	0.0981442	0.00029997	0.000596319	0.0140461
chr14	72926683	rs12587742	ENSG00000119599	DCAF4	350	4642	1.06226	342.805	83.1836	5.17386e-06	42	48	0.2	5.7456e-07	-0.436081	0.0816071	0.00069993	0.00116211	0.0244854
chr14	74224927	rs7158381	ENSG00000119640	ACYP1	844555	3412	1.06164	282.529	84.7656	1.20424e-05	15	16	0.0666667	1.97485e-06	0.972502	0.192504	0.00189981	0.0023286	0.042935
chr14	73575044	rs149033118	ENSG00000119673	ACOT2	7423	4628	1.07911	242.887	80.6055	1.26995e-09	59	69	0.2875	1.32277e-11	0.506081	0.0662186	9.999e-05	9.09535e-08	5.73386e-06
chr14	73149020	rs8018725	ENSG00000119725	ZNF410	-737598	4323	1.063	183.323	80.1367	1.61923e-05	25	28	0.116667	1.43872e-06	-0.656037	0.127944	0.00139986	0.00199796	0.0377764
chr14	20413368	rs1713434	ENSG00000129566	TEP1	60	4036	1.06653	548.294	86.3672	9.5046e-07	78	98	0.408333	1.31785e-07	0.52142	0.0917724	0.00019998	0.000305925	0.00795496
chr14	70579708	rs1112478	ENSG00000134007	ADAM20	-44694	4218	1.04417	291.401	84.2383	1.11536e-08	43	54	0.225	4.76976e-10	0.427524	0.0619438	9.999e-05	1.8245e-06	8.85155e-05
chr14	73843004	rs10873261	ENSG00000140043	PTGR2	-8841	4348	1.07648	196.756	80.2148	1.53155e-14	86	116	0.483333	9.05257e-18	-0.804392	0.076797	9.999e-05	3.82976e-13	7.111e-11
chr14	100372924	rs3783347	ENSG00000140105	WARS	3880	3953	1.02341	513.496	88.2422	7.19089e-12	38	41	0.170833	2.9105e-13	-0.734913	0.0873513	9.999e-05	2.32026e-09	1.99801e-07
chr14	24017479	rs7155202	ENSG00000157326	DHRS4	63892	4346	1.03381	450.292	86.0352	9.55221e-08	44	47	0.195833	8.71469e-09	-0.89727	0.142815	9.999e-05	3.01711e-05	0.00105451
chr14	49603868	rs7145333	ENSG00000165502	RPL36AL	16816	3560	1.06906	228.276	81.9531	2.28723e-08	89	115	0.479167	6.542e-10	-0.324489	0.0474716	9.999e-05	2.18637e-06	0.000103306
chr14	91824400	rs10498632	ENSG00000165929	TC2N	43135	4979	1.03109	486.455	86.4844	2.1748e-09	64	71	0.295833	1.21665e-10	-0.583945	0.0812549	9.999e-05	6.8058e-07	3.61052e-05
chr14	100913136	rs9324028	ENSG00000200150	SNORD113	-43105	3870	1.06422	451.204	85.5469	4.11893e-07	89	108	0.45	4.33391e-08	0.615337	0.103751	9.999e-05	0.000104041	0.00314195
chr14	101001611	rs12896504	ENSG00000202048	SNORD114-20	20606	3834	1.04106	486.856	86.8555	4.82814e-06	37	37	0.154167	9.21401e-07	0.672342	0.128481	0.00149985	0.0017987	0.0347272
chr14	88469581	rs2297129	ENSG00000207342	Y_RNA	-370585	4638	1.05665	382.528	85.0781	8.91599e-06	75	93	0.3875	1.45153e-06	0.352085	0.0686938	0.00139986	0.00240712	0.044109
chr14	23953376	rs10151793	ENSG00000215256	DHRS4-AS1	35462	4337	1.01905	488.52	87.9492	1.65387e-06	29	33	0.1375	3.20222e-07	0.994889	0.181581	0.00049995	0.000699448	0.016077
chr14	58543931	rs28535751	ENSG00000239510	RPL9P5	-20216	4701	1.03288	311	83.3984	2.0061e-06	85	105	0.4375	1.9198e-07	0.705836	0.126127	0.00089991	0.000482444	0.0117001
chr14	99612563	rs17098899	ENSG00000247970	AL160313.1	8006	4305	1.06893	430.564	84.2969	8.36438e-06	19	19	0.0791667	1.20297e-06	0.808948	0.156469	0.00139986	0.00236564	0.0435166
chr14	76202966	rs4903385	ENSG00000258454	AC016526.2	-32852	4190	1.06393	518.465	86.3281	3.42471e-06	83	110	0.458333	5.7425e-07	-0.516026	0.0965657	0.00069993	0.0011503	0.0243445
chr14	40119765	rs11628894	ENSG00000258480	AL352977.2	-267794	5559	1.10133	154.467	77.9102	3.4959e-06	66	80	0.333333	1.44337e-07	0.589775	0.104181	0.00029997	0.000240605	0.00648343
chr14	73789416	rs12587785	ENSG00000258653	AC005520.1	-62556	4349	1.04287	212.465	82.4805	2.60426e-07	51	62	0.258333	1.39817e-08	-0.668736	0.108211	0.00019998	3.56754e-05	0.00122174
chr14	104823490	rs12894160	ENSG00000258701	LINC00638	2288	3675	1.03467	313.254	85.1367	1.17113e-06	63	75	0.3125	1.36483e-07	0.580174	0.102256	0.00039996	0.000274669	0.00728569
chr14	96593254	rs75564413	ENSG00000258702	AL137786.1	520	4491	1.05202	473.766	86.3086	3.0531e-12	24	24	0.1	5.86811e-14	1.17319	0.134336	9.999e-05	4.90409e-10	4.77681e-08
chr14	100190820	rs8009018	ENSG00000258982	AL133523.1	47734	3896	1.05923	445.077	85.2539	2.89129e-08	53	60	0.25	1.84281e-09	0.637458	0.0963456	9.999e-05	6.43448e-06	0.000268292
chr14	88504581	rs1998670	ENSG00000258983	AL162171.2	5246	4525	1.04901	308.478	83.9062	1.95765e-19	52	59	0.245833	7.08488e-23	-1.27231	0.0990906	9.999e-05	9.4808e-18	3.88496e-15
chr14	70581815	rs10141744	ENSG00000259158	ADAM20P1	-98060	4284	1.06881	275.076	82.1094	6.50729e-10	43	53	0.220833	9.03654e-12	0.447469	0.0579608	9.999e-05	5.9615e-08	3.90317e-06
chr14	103349888	rs1125790	ENSG00000259775	AL138976.2	-17522	3591	1.05626	253.222	83.2031	6.55191e-06	83	101	0.420833	7.64192e-07	0.506193	0.0959247	0.00069993	0.00112818	0.0240046
chr14	23030112	rs113525195	ENSG00000279656	AL132780.4	-5896	4449	1.05595	536.613	86.6406	2.23045e-29	71	92	0.383333	1.13738e-33	1.25191	0.0684483	9.999e-05	4.14053e-28	1.96814e-24
chr15	64815605	rs74935506	ENSG00000035664	DAPK2	-743573	3614	1.08285	197.48	79.9414	6.94117e-06	59	72	0.3	4.87844e-07	-0.35025	0.0650814	0.00059994	0.000764509	0.0173211
chr15	55314015	rs11638111	ENSG00000069974	RAB27A	5097	5574	1.04964	348.55	83.6719	1.73566e-06	40	50	0.208333	1.6924e-07	-0.664873	0.118201	0.00029997	0.000409652	0.0101523
chr15	99160674	rs8023490	ENSG00000103852	TTC23	90548	5708	1.04762	568.105	85.293	8.32551e-08	81	104	0.433333	6.39463e-09	0.578496	0.0911055	9.999e-05	2.88293e-05	0.00101508
chr15	40678526	rs8036817	ENSG00000128891	CCDC32	-113470	3832	1.05744	250.902	83.6523	1.71065e-07	82	107	0.445833	1.07081e-08	0.618573	0.0991618	9.999e-05	2.34878e-05	0.000852637
chr15	40413902	rs113638727	ENSG00000128944	KNSTRN	31180	3890	1.0498	235.09	82.1875	8.6132e-14	23	23	0.0958333	1.81591e-16	-1.01216	0.102447	9.999e-05	5.81387e-12	8.74535e-10
chr15	79875876	rs934134	ENSG00000136371	MTHFS	21502	5054	1.04578	464.504	85.5859	6.0154e-07	87	118	0.491667	6.78203e-08	-0.395343	0.0677988	9.999e-05	0.000188291	0.00525579
chr15	76530077	rs2461871	ENSG00000140386	SCAPER	375366	2518	1.05004	94.7604	79.7656	1.66148e-05	70	83	0.345833	1.40392e-06	-0.399236	0.0777729	0.00089991	0.00111457	0.0238002
chr15	100574435	rs36053285	ENSG00000140471	LINS1	28794	6023	1.03009	710.689	87.4414	3.90096e-21	88	110	0.458333	5.90926e-24	1.03578	0.0775755	9.999e-05	8.10908e-19	3.93319e-16
chr15	64912739	rs8035615	ENSG00000166839	ANKDD1A	836	2811	1.05909	136.568	81.6406	3.82994e-06	69	83	0.345833	3.11403e-07	-0.558437	0.101803	0.00019998	0.000326051	0.00840473
chr15	32641892	rs11635997	ENSG00000166922	SCG5	215	3895	1.04125	415.848	85.4102	2.0201e-12	89	120	0.5	2.67372e-14	-0.568669	0.0639689	9.999e-05	3.48441e-10	3.5542e-08
chr15	66259728	rs75240712	ENSG00000166938	DIS3L	-33490	4520	1.03637	374.659	85.2539	7.52054e-09	17	18	0.075	3.81689e-10	-0.982811	0.141442	9.999e-05	1.74248e-06	8.53877e-05
chr15	43342511	rs6493081	ENSG00000168803	ADAL	11836	1905	1.05344	64.9102	79.3164	1.20737e-11	51	65	0.270833	2.59979e-14	0.723036	0.0812824	9.999e-05	2.49783e-10	2.62678e-08
chr15	75595064	rs75169822	ENSG00000169371	SNUPN	31404	2516	1.05176	127.498	81.4258	3.04693e-08	32	38	0.158333	8.17921e-10	0.699237	0.103005	9.999e-05	1.99308e-06	9.51184e-05
chr15	78517874	rs12912673	ENSG00000169684	CHRNA5	-47647	4864	1.05823	346.833	82.5	1.83046e-12	71	91	0.379167	8.34653e-15	-0.516906	0.0566709	9.999e-05	1.80289e-10	1.9477e-08
chr15	23437561	rs6576313	ENSG00000174450	GOLGA6L2	9672	4201	1.04146	294.431	84.8047	7.44697e-06	41	49	0.204167	1.13013e-06	-0.570938	0.110117	0.00119988	0.00166886	0.0327796
chr15	42545300	rs1060293	ENSG00000180979	LRRC57	3501	2888	1.04735	145.61	81.1719	6.67372e-13	23	26	0.108333	1.45956e-15	-0.993955	0.104991	9.999e-05	3.1953e-11	3.99159e-09
chr15	101653029	rs56291139	ENSG00000184277	TM2D3	-639	3153	1.03371	431.555	86.5625	6.4057e-08	76	95	0.395833	6.1059e-09	-0.450397	0.0708203	9.999e-05	1.9126e-05	0.000711365
chr15	44716496	rs17229438	ENSG00000185880	TRIM69	-12493	2903	1.07468	135.58	79.668	3.99246e-13	14	15	0.0625	4.15232e-16	1.34389	0.138316	9.999e-05	8.96174e-12	1.2603e-09
chr15	84549960	rs35614403	ENSG00000188388	GOLGA6L3	-690513	4409	1.05128	272.094	83.0078	6.27082e-07	80	113	0.470833	4.45795e-08	-0.594014	0.100262	9.999e-05	0.000106914	0.00322052
chr15	82170788	rs61413136	ENSG00000188659	SAXO2	-92023	2705	1.0829	188.341	80.293	2.73076e-08	14	15	0.0625	5.42704e-10	-1.08436	0.157732	9.999e-05	1.80608e-06	8.79602e-05
chr15	100574435	rs36053285	ENSG00000200095	RNU6-181P	-13644	6024	1.04887	676.563	86.0547	1.23178e-06	88	110	0.458333	1.68788e-07	0.57565	0.102328	0.00039996	0.000576608	0.0136445
chr15	25085403	rs3803328	ENSG00000206688	SNORD116-18	17	6011	1.01688	464.509	85.1562	3.66424e-12	72	90	0.375	4.91849e-14	0.79781	0.0909868	9.999e-05	1.20185e-09	1.09441e-07
chr15	34595135	rs2081565	ENSG00000215252	GOLGA8B	-6633	4438	1.06752	456.429	85.7617	1.55064e-08	69	81	0.3375	9.97576e-10	0.642551	0.0952425	9.999e-05	3.08437e-06	0.000139629
chr15	84571037	rs12905223	ENSG00000225151	GOLGA2P7	-340902	3282	1.06966	194.302	80.1172	4.20849e-07	46	52	0.216667	1.55196e-08	0.375011	0.0609069	9.999e-05	4.11621e-05	0.00138764
chr15	56011294	rs113402027	ENSG00000230183	CNOT6LP1	-4119	4621	1.07055	227.669	81.1914	2.05003e-10	35	37	0.154167	1.67075e-12	-0.962027	0.119327	9.999e-05	1.37509e-08	1.01181e-06
chr15	84246628	rs55639064	ENSG00000235370	DNM1P51	165072	3417	1.06982	184.558	79.5703	2.88065e-08	32	34	0.141667	4.84495e-10	-0.682402	0.0989199	9.999e-05	2.20767e-06	0.000103748
chr15	50356142	rs504781	ENSG00000244879	GABPB1-AS1	1182	4170	1.07965	172.399	79.082	1.10425e-14	71	92	0.383333	3.49843e-18	-0.869437	0.0815372	9.999e-05	2.14131e-13	4.20594e-11
chr15	43810130	rs693919	ENSG00000249839	AC011330.1	-125792	1620	1.06193	51.7078	78.0469	5.71388e-06	72	93	0.3875	2.76498e-07	-0.63837	0.115798	0.00019998	0.000173866	0.00490763
chr15	82239933	rs62012050	ENSG00000255769	GOLGA2P10	274016	2576	1.04092	185.742	81.4258	2.49365e-06	53	61	0.254167	1.77919e-07	0.467372	0.0832578	0.00049995	0.000332277	0.00854668
chr15	92714519	rs67770259	ENSG00000258741	AC091544.3	19675	6276	1.02219	921.743	88.9062	1.4102e-06	60	72	0.3	3.10078e-07	0.69858	0.127328	0.00089991	0.00111028	0.0237513
chr15	100574435	rs36053285	ENSG00000259205	PRKXP1	-15482	6025	1.04769	666.703	85.9766	7.35484e-11	88	110	0.458333	2.1086e-12	0.795644	0.0992676	9.999e-05	2.1521e-08	1.51775e-06
chr15	34000179	rs532720	ENSG00000259287	AC010809.1	-135355	5246	1.04333	605.066	86.6992	2.30702e-07	63	72	0.3	2.73773e-08	-0.630455	0.104509	0.00019998	9.32311e-05	0.00285173
chr15	77516668	rs12902698	ENSG00000259362	AC046168.1	-8873	3751	1.04413	215.147	82.9102	2.89637e-07	50	62	0.258333	1.73181e-08	-0.615399	0.10034	9.999e-05	3.98732e-05	0.00134994
chr15	99767557	rs2958959	ENSG00000259363	AC090825.1	-39467	5918	1.04115	585.243	85.9375	8.71887e-07	76	96	0.4	1.10924e-07	-0.524911	0.091758	0.00029997	0.00036681	0.00925463
chr15	50968678	rs11635102	ENSG00000259378	DCAF13P3	24014	4194	1.06507	169.423	79.8438	9.07835e-06	76	96	0.4	6.70229e-07	0.608802	0.114702	0.00069993	0.000979807	0.0214033
chr15	39594229	rs61432611	ENSG00000259390	AC022196.1	-74376	4579	1.05847	412.874	84.1797	3.1137e-07	15	16	0.0666667	2.41801e-08	1.39369	0.229987	0.00019998	7.41979e-05	0.00233568
chr15	85749093	rs8110	ENSG00000259416	AC021739.3	7143	5230	1.08037	327.048	81.0742	4.37783e-06	85	116	0.483333	3.33515e-07	-0.412483	0.0754127	0.00039996	0.000815401	0.0182824
chr15	45351645	rs2467862	ENSG00000259433	AC051619.3	-19012	3585	1.05834	195.297	82.8711	2.33214e-12	81	114	0.475	1.28241e-14	0.91721	0.101508	9.999e-05	1.26577e-10	1.40576e-08
chr15	81963736	rs8024021	ENSG00000259445	AC025219.1	31929	2995	1.06233	233.719	82.5781	1.61203e-05	48	51	0.2125	2.04991e-06	-0.789702	0.156596	0.00159984	0.00258354	0.0468362
chr15	50356142	rs504781	ENSG00000259465	AHCYP7	-61244	4267	1.07326	185.228	79.2578	1.83407e-22	71	92	0.383333	6.02549e-28	-1.0583	0.069163	9.999e-05	1.23217e-21	9.44665e-19
chr15	45069347	rs10152499	ENSG00000259479	SORD2P	-184654	2989	1.05008	157.833	81.7383	3.48132e-06	26	32	0.133333	2.81837e-07	-1.06062	0.192546	0.00059994	0.000369039	0.00929115
chr15	84386630	rs62028142	ENSG00000259511	UBE2Q2L	214139	3262	1.03609	204.043	82.0312	5.63561e-08	44	50	0.208333	1.9919e-09	0.667295	0.101108	0.00019998	7.50965e-06	0.000306666
chr15	45285110	rs8041874	ENSG00000259520	AC051619.5	-5860	3412	1.06769	176.676	80.918	2.64531e-11	73	89	0.370833	1.22956e-13	-0.594121	0.0691994	9.999e-05	1.23827e-09	1.12327e-07
chr15	79932475	rs11854390	ENSG00000259548	AC021483.1	-98922	5058	1.06075	460.913	85.2734	1.39549e-06	82	112	0.466667	1.71394e-07	-0.326559	0.0580853	0.00019998	0.000400567	0.00996683
chr15	51840257	rs2570240	ENSG00000259556	AC090971.3	90369	3848	1.0797	203.75	81.0938	1.73159e-14	77	99	0.4125	1.58186e-17	0.727724	0.0702198	9.999e-05	4.16285e-13	7.61056e-11
chr15	84248084	rs4338765	ENSG00000259683	AC243562.2	-141646	3420	1.08328	186.039	79.5312	2.12411e-22	44	50	0.208333	8.93259e-28	-1.30043	0.0854647	9.999e-05	9.22199e-22	7.82773e-19
chr15	84189927	rs11633897	ENSG00000259726	CSPG4P11	3174	3298	1.05633	210.764	81.9336	5.95061e-11	40	44	0.183333	4.6741e-13	0.717626	0.0862703	9.999e-05	4.3906e-09	3.54932e-07
chr15	84397936	rs4842947	ENSG00000259774	AC243562.3	-24683	3448	1.05644	178.98	79.5508	2.15564e-09	33	37	0.154167	1.87876e-11	-0.725522	0.0958298	9.999e-05	1.6356e-07	9.84122e-06
chr15	71192611	rs4300598	ENSG00000259964	THSD4-AS1	-3570	3588	1.06202	300.904	83.457	1.00848e-05	56	67	0.279167	1.3279e-06	0.600902	0.116757	0.00109989	0.00205768	0.0387207
chr15	24489590	rs74003231	ENSG00000260760	PWRN3	48462	5851	1.04025	387.317	85.2539	2.88843e-10	39	46	0.191667	8.43243e-12	0.739375	0.095597	9.999e-05	5.77222e-08	3.80018e-06
chr15	89500108	rs11635261	ENSG00000261478	AC013391.3	-8854	4615	1.02885	363.692	84.4922	7.50562e-06	63	71	0.295833	1.08956e-06	-0.445065	0.085697	0.00219978	0.00227065	0.0420951
chr15	43236416	rs3784267	ENSG00000261687	AC068724.2	-51276	2084	1.02882	63.2637	79.5117	1.51559e-07	31	33	0.1375	3.81338e-09	0.860092	0.13312	9.999e-05	6.78861e-06	0.000280109
chr15	100574435	rs36053285	ENSG00000270127	AC027020.2	-24283	6038	1.06754	637.792	84.8047	1.21037e-18	88	110	0.458333	1.02049e-21	1.07044	0.0870585	9.999e-05	7.14314e-17	2.46042e-14
chr15	100850469	rs7178773	ENSG00000272808	AC015712.6	637	5829	1.05406	759.23	87.5977	9.43354e-08	86	107	0.445833	1.16612e-08	0.745464	0.11986	9.999e-05	4.17478e-05	0.00140341
chr15	25113642	rs12441193	ENSG00000275529	SNORD116-4	54103	6086	1.04945	511.306	86.1523	3.68111e-08	11	12	0.05	2.96001e-09	-0.760123	0.116668	9.999e-05	1.07549e-05	0.000426725
chr15	34035834	rs2702306	ENSG00000276702	AC010809.3	-184657	5258	1.07907	530.741	83.75	4.70354e-06	80	117	0.4875	5.60395e-07	-0.499913	0.0934509	0.00129987	0.00149837	0.030256
chr15	82552642	rs3850610	ENSG00000278202	AC243919.1	133990	2561	1.08442	169.877	79.5898	1.04173e-05	48	53	0.220833	7.63611e-07	-0.579024	0.109723	0.00089991	0.000997225	0.021704
chr15	79914616	rs8024713	ENSG00000278600	AC015871.3	7838	4952	1.03004	470.483	85.3516	4.62502e-08	76	90	0.375	3.25809e-09	0.427039	0.0657516	9.999e-05	1.55581e-05	0.000586928
chr15	82159213	rs62011975	ENSG00000278662	GOLGA6L10	190261	2592	1.04854	193.354	82.7734	1.32361e-11	38	42	0.175	1.0028e-13	0.977775	0.113348	9.999e-05	9.59125e-10	9.04573e-08
chr16	20214121	rs9935840	ENSG00000006007	GDE1	-691977	4111	1.04775	323.448	85.0586	1.12774e-05	29	29	0.120833	1.90512e-06	0.534076	0.105538	0.00239976	0.00272731	0.0489941
chr16	2942113	rs9930148	ENSG00000059122	FLYWCH1	30175	3256	1.07838	307.025	83.1836	1.37781e-06	77	103	0.429167	1.18117e-07	-0.442774	0.0775922	9.999e-05	0.000222161	0.00609001
chr16	75510754	rs2550890	ENSG00000065457	ADAT1	112545	5286	1.07257	345.608	82.8711	2.32163e-08	84	114	0.475	8.28179e-10	-0.687765	0.101354	9.999e-05	3.31559e-06	0.000149244
chr16	15074903	rs4985147	ENSG00000085721	RRN3	19413	2370	1.02546	192.074	83.457	1.25879e-05	82	113	0.470833	1.72914e-06	0.190235	0.0374208	0.00109989	0.00204902	0.0385883
chr16	48356601	rs8053839	ENSG00000102910	LONP2	112304	2600	1.04831	124.257	83.2031	1.18651e-07	71	95	0.395833	6.30794e-09	-0.603754	0.0950392	9.999e-05	8.43527e-06	0.000342698
chr16	140969	rs2541604	ENSG00000103148	NPRL3	-2110	2784	1.03893	278.785	83.9844	4.20136e-06	74	88	0.366667	5.08463e-07	0.411586	0.0766155	0.0009999	0.000885018	0.0196339
chr16	29152569	rs153175	ENSG00000103472	RRN3P2	77592	1963	1.02616	130.355	84.1211	7.85228e-11	82	108	0.45	1.30393e-12	0.602934	0.0743253	9.999e-05	6.25568e-09	4.97247e-07
chr16	53409724	rs13332071	ENSG00000103479	RBL2	-24254	4385	1.05471	421.953	86.3672	9.73132e-12	75	94	0.391667	2.28442e-13	0.516069	0.0609881	9.999e-05	1.3938e-09	1.24534e-07
chr16	31080754	rs7196726	ENSG00000103510	KAT8	-35001	2035	1.0313	118.186	83.3008	8.43514e-06	82	108	0.45	1.04867e-06	-0.318028	0.0611298	0.00049995	0.000791923	0.0178571
chr16	19698429	rs56100071	ENSG00000103550	KNOP1	19805	4559	1.07574	313.904	83.0469	1.25823e-06	39	43	0.179167	1.03432e-07	-0.402671	0.0701961	0.00029997	0.000210894	0.00582144
chr16	87730661	rs9934565	ENSG00000104731	KLHDC4	35330	6226	1.07272	755.814	85.7422	4.67818e-18	83	108	0.45	8.20451e-21	-0.705863	0.0594459	9.999e-05	3.04447e-16	9.04463e-14
chr16	3678516	rs4786429	ENSG00000126602	TRAP1	39080	4076	1.04758	418.425	86.1914	4.11888e-08	54	67	0.279167	3.39865e-09	-0.385549	0.0594461	9.999e-05	1.00162e-05	0.000400088
chr16	629274	rs35915772	ENSG00000127578	WFIKKN1	34	4173	1.05632	436.691	84.2773	3.3081e-06	46	50	0.208333	4.01415e-07	-0.548259	0.101026	0.00129987	0.000974348	0.0213232
chr16	82170181	rs2303260	ENSG00000135698	MPHOSPH6	44	7746	1.02348	880.539	86.6602	1.13285e-10	74	95	0.395833	4.23363e-12	-0.641308	0.0814446	9.999e-05	6.76306e-08	4.35598e-06
chr16	4796532	rs56400014	ENSG00000140623	SEPT12	-8012	5723	1.03003	573.303	85.7617	3.23103e-10	78	99	0.4125	1.10701e-11	-0.688688	0.089686	9.999e-05	1.1479e-07	7.04956e-06
chr16	90038596	rs11648422	ENSG00000141013	GAS8	18966	2873	1.08931	153.203	78.2617	8.78999e-06	77	100	0.416667	4.95772e-07	-0.388882	0.0723101	0.00069993	0.000716474	0.016328
chr16	10733105	rs2697653	ENSG00000153060	TEKT5	-38161	6642	1.04258	560.492	84.2773	3.55184e-08	57	76	0.316667	1.89364e-09	0.857003	0.129641	9.999e-05	1.23255e-05	0.000477874
chr16	4466091	rs3747584	ENSG00000153406	NMRAL1	29671	4796	1.03881	504.381	86.0352	9.93689e-08	57	62	0.258333	9.12245e-09	0.414126	0.066019	0.00019998	3.35585e-05	0.00115485
chr16	50065836	rs8052492	ENSG00000155393	HEATR3	-106	3921	1.05795	395.525	84.8438	1.16756e-08	61	74	0.308333	5.80419e-10	0.564715	0.0823128	9.999e-05	2.20883e-06	0.000103748
chr16	69992053	rs12918586	ENSG00000157322	CLEC18A	41347	2714	1.03163	125.537	81.6797	4.78578e-07	34	36	0.15	2.49187e-08	0.654189	0.108072	9.999e-05	4.35812e-05	0.00145067
chr16	57985711	rs2304487	ENSG00000159648	TEPP	9275	4837	1.05083	456.923	84.6484	6.47052e-08	85	113	0.470833	4.16248e-09	-0.581624	0.0902834	9.999e-05	1.7017e-05	0.00063691
chr16	70594140	rs8047409	ENSG00000168872	DDX19A	294915	2646	1.08452	122.481	79.5312	3.39554e-05	83	115	0.479167	3.30295e-06	0.361613	0.0733837	0.00159984	0.00251459	0.0458309
chr16	30315250	rs8050176	ENSG00000169203	NPIPB12	-809252	1913	1.03322	118.796	81.5234	1.40358e-07	78	100	0.416667	5.40642e-09	-0.434178	0.0679895	9.999e-05	1.14061e-05	0.00044859
chr16	1880087	rs186941	ENSG00000180185	FAHD1	53145	4546	1.04778	399.916	84.6289	2.19513e-07	41	45	0.1875	1.74578e-08	0.526748	0.0859104	0.00029997	5.50218e-05	0.00179135
chr16	30176192	rs12373113	ENSG00000181625	SLX1B	721690	1887	1.0211	122.238	83.2812	7.65759e-06	87	118	0.491667	9.31627e-07	0.310536	0.0593711	0.00029997	0.000800373	0.0179964
chr16	30324709	rs7195216	ENSG00000183604	SMG1P5	10664	1605	1.04196	108.13	81.6797	1.20246e-24	78	100	0.416667	7.81892e-30	-1.06029	0.0652137	9.999e-05	1.54078e-23	2.0344e-20
chr16	30804517	rs9933875	ENSG00000196118	CCDC189	-41808	2141	1.05973	121.215	80.5469	6.81926e-06	83	113	0.470833	5.27103e-07	0.331744	0.0618495	0.00029997	0.000526774	0.0125953
chr16	28596211	rs4115668	ENSG00000196502	SULT1A1	27413	2367	1.01332	208.777	86.5625	8.2862e-06	61	67	0.279167	1.64313e-06	0.49588	0.0973103	0.00109989	0.00157916	0.0313808
chr16	30324709	rs7195216	ENSG00000198064	NPIPB13	-70200	1679	1.05226	109.064	81.0938	6.80727e-08	78	100	0.416667	2.02634e-09	-0.52643	0.0798086	9.999e-05	3.91487e-06	0.000173265
chr16	68533891	rs1728781	ENSG00000201164	RNU4-36P	-1625	2683	1.04999	116.971	80.8008	6.93861e-08	49	54	0.225	1.93959e-09	0.770012	0.116572	9.999e-05	4.41998e-06	0.000192045
chr16	29871169	rs12917712	ENSG00000214725	CDIPT-AS1	7575	1868	1.01915	145.908	84.9414	3.20888e-06	61	74	0.308333	4.30092e-07	0.648492	0.119848	0.00039996	0.000400909	0.00996683
chr16	15157749	rs2175238	ENSG00000224712	NPIPA3	448804	2401	1.06164	208.925	82.1094	2.33087e-10	56	64	0.266667	2.59816e-12	-0.949528	0.119093	9.999e-05	1.67878e-08	1.22016e-06
chr16	70022612	rs55983210	ENSG00000226232	NPIPB14P	-26425	2691	1.05364	120.566	80.3125	5.72335e-15	65	85	0.354167	2.78868e-18	1.02106	0.0953536	9.999e-05	1.5013e-13	3.07594e-11
chr16	10946769	rs12922318	ENSG00000229917	RPL7P46	-80256	6393	1.06328	579.31	84.5898	1.26834e-06	60	74	0.308333	1.36551e-07	-0.555521	0.0979129	0.00019998	0.000452415	0.0111079
chr16	11976565	rs393329	ENSG00000234719	NPIPB2	77	6569	1.05306	488.874	83.7109	1.81546e-15	86	102	0.425	3.41562e-18	0.831579	0.077952	9.999e-05	1.98887e-13	3.93907e-11
chr16	14881435	rs4780563	ENSG00000254852	NPIPA2	133368	2301	1.0635	202.953	83.0469	6.22408e-11	56	67	0.279167	7.06639e-13	-0.996772	0.121036	9.999e-05	3.87029e-09	3.16096e-07
chr16	89913750	rs62052210	ENSG00000258839	MC1R	1630	3078	1.05667	180.731	79.3359	3.0604e-10	35	37	0.154167	1.52059e-12	-0.650716	0.0805231	9.999e-05	2.0931e-08	1.48054e-06
chr16	69330540	rs8057004	ENSG00000259900	AC026464.1	21189	3100	1.07637	117.79	79.082	9.79608e-15	66	87	0.3625	3.00774e-18	-0.858192	0.0802566	9.999e-05	1.36715e-13	2.82545e-11
chr16	27460543	rs12922976	ENSG00000259954	IL21R-AS1	-7151	4197	1.04699	509.937	86.9922	3.9945e-07	34	34	0.141667	5.41854e-08	0.762	0.129565	9.999e-05	0.000133839	0.00388865
chr16	51798845	rs60514296	ENSG00000260057	LINC01571	36325	4078	1.05422	446.72	87.1289	1.17113e-06	12	12	0.05	1.89877e-07	-1.2338	0.220372	0.00049995	0.000339052	0.00867953
chr16	11976565	rs393329	ENSG00000260224	UBL5P4	-7823	6591	1.02806	543.921	85.7227	3.81325e-23	86	102	0.425	9.51908e-27	1.14517	0.0778704	9.999e-05	5.74351e-21	3.90012e-18
chr16	21974165	rs11648723	ENSG00000260306	AC092375.2	-178407	1554	1.0443	142.962	83.8086	1.33794e-06	17	18	0.075	1.27174e-07	1.06163	0.186588	0.00019998	0.000128398	0.00376276
chr16	2671344	rs57420348	ENSG00000260565	ERVK13-1	2099	3954	1.04685	305.416	84.082	1.39328e-06	10	12	0.05	1.39868e-07	1.04722	0.184755	9.999e-05	0.000289755	0.00760102
chr16	88663413	rs7188384	ENSG00000260630	SNAI3-AS1	114	5610	1.05704	534.606	84.043	1.00907e-06	36	39	0.1625	9.48189e-08	-0.556919	0.0967554	0.00049995	0.000342404	0.0087222
chr16	87730661	rs9934565	ENSG00000260671	AC010536.2	17044	6222	1.07651	732.177	85.2539	4.18528e-24	83	108	0.45	5.18933e-28	-1.0169	0.0663164	9.999e-05	7.97844e-23	9.98007e-20
chr16	21974165	rs11648723	ENSG00000260973	AC009021.2	638030	2357	1.0269	192.863	84.043	6.23464e-08	17	18	0.075	3.50262e-09	-1.21876	0.188103	0.00019998	8.76419e-06	0.000354848
chr16	2687070	rs11645410	ENSG00000261093	AC141586.3	-87353	3918	1.05019	295.343	83.1836	6.34807e-07	78	105	0.4375	4.67467e-08	-0.58974	0.0997177	9.999e-05	0.00011922	0.0035286
chr16	84486719	rs431389	ENSG00000261286	ATP2C2-AS1	-19359	8145	1.04967	1076.68	85.7617	5.00396e-07	76	99	0.4125	5.64901e-08	-0.487756	0.0830655	0.00049995	0.000362643	0.00917873
chr16	70251998	rs4985407	ENSG00000261556	SMG1P7	-6383	2586	1.03156	113.187	79.5508	1.51869e-07	83	108	0.45	3.85696e-09	0.529251	0.0819455	9.999e-05	1.19951e-05	0.000468888
chr16	30161306	rs13331817	ENSG00000261740	BOLA2-SMG1P6	-706656	1877	1.03487	115.138	81.8945	3.25374e-06	67	90	0.375	2.66527e-07	-0.373749	0.0676932	0.00029997	0.000280255	0.00740082
chr16	70193218	rs3096368	ENSG00000261777	AC012184.3	153528	2669	1.0419	126.146	81.25	4.04084e-07	10	13	0.0541667	1.8603e-08	-1.16967	0.191203	9.999e-05	3.30827e-05	0.00114117
chr16	28496727	rs180744	ENSG00000261832	AC138894.1	-4716	2445	1.05658	210.348	85.4102	7.47175e-07	74	92	0.383333	8.4649e-08	0.551118	0.0953253	0.00019998	9.34018e-05	0.00285328
chr16	25031662	rs28591601	ENSG00000262155	LINC02175	-35276	5015	1.03402	531.569	86.6406	1.78407e-08	75	94	0.391667	1.42507e-09	0.500623	0.075045	9.999e-05	6.30533e-06	0.000264765
chr16	25080089	rs7498466	ENSG00000262700	AC133552.3	-13299	5066	1.0571	577.774	87.6172	1.14653e-08	89	110	0.458333	1.06354e-09	-0.433702	0.0644149	9.999e-05	3.2697e-06	0.000147457
chr16	11195285	rs1990572	ENSG00000263080	AC009121.2	149925	5752	1.04585	541.42	85.4102	4.35547e-06	36	39	0.1625	6.60539e-07	-0.433586	0.0816376	0.00129987	0.00174934	0.0338843
chr16	15716354	rs55871015	ENSG00000263335	AF001548.2	-10321	2007	1.06786	166.977	80.9961	4.48386e-13	60	68	0.283333	8.33364e-16	-0.822132	0.0858348	9.999e-05	1.49341e-11	2.03985e-09
chr16	4775731	rs3747604	ENSG00000267077	AC020663.2	20800	5801	1.06132	554.658	84.707	1.10163e-07	79	103	0.429167	7.87944e-09	-0.45174	0.0716526	9.999e-05	3.28014e-05	0.00113311
chr16	86539042	rs11645968	ENSG00000270020	AC009108.3	-15146	6525	1.05032	1045.03	87.6562	3.98338e-11	83	120	0.5	1.70382e-12	0.542924	0.0673756	9.999e-05	1.73137e-08	1.25073e-06
chr16	25031662	rs28591601	ENSG00000271105	SCML2P2	-37909	5012	1.04285	564.298	87.2266	3.22147e-09	75	94	0.391667	2.28593e-10	0.489379	0.0693608	9.999e-05	1.01267e-06	5.19824e-05
chr16	89506257	rs57696383	ENSG00000274627	AC092123.2	-10541	4408	1.07175	339.919	81.7188	5.2102e-16	85	117	0.4875	2.90671e-19	-0.600914	0.0538523	9.999e-05	2.08672e-14	4.815e-12
chr17	51171825	rs9303577	ENSG00000011052	NME1-NME2	18234	3957	1.04055	393.916	86.2109	2.10995e-07	86	111	0.4625	2.25533e-08	-0.6041	0.0994373	9.999e-05	5.57899e-05	0.0018114
chr17	46494702	rs3874943	ENSG00000073969	NSF	-95968	4171	1.04001	134.157	82.4414	8.92851e-10	89	117	0.4875	1.45841e-11	0.570169	0.0747991	9.999e-05	6.22203e-08	4.05143e-06
chr17	3702998	rs2737113	ENSG00000083454	P2RX5	-6595	5234	1.0367	577.532	87.4023	2.31561e-07	79	100	0.416667	3.12714e-08	0.409662	0.0682408	0.00019998	9.48742e-05	0.00289083
chr17	18151603	rs865923	ENSG00000091536	MYO15A	42896	2805	1.06017	190.686	82.4805	1.2047e-07	77	101	0.420833	5.51433e-09	-0.480435	0.0752833	9.999e-05	1.17647e-05	0.0004614
chr17	63716458	rs1982400	ENSG00000108592	FTSJ3	113553	2181	1.0484	122.173	82.0117	2.20913e-11	59	76	0.316667	1.43714e-13	-0.653736	0.0764203	9.999e-05	1.01701e-09	9.44179e-08
chr17	9914557	rs1801760	ENSG00000109047	RCVRN	-8937	4733	1.05327	577.718	87.3242	3.70335e-06	81	103	0.429167	7.28509e-07	0.396318	0.0749439	0.0009999	0.0015048	0.0303072
chr17	46210007	rs2668690	ENSG00000120071	KANSL1	15366	4021	1.05341	157.608	82.2656	3.50615e-18	33	35	0.145833	8.81567e-22	-1.30986	0.106274	9.999e-05	8.26665e-17	2.80673e-14
chr17	15561365	rs190206	ENSG00000125409	TEKT3	-219725	4871	1.03257	512.859	88.125	3.8116e-11	67	84	0.35	1.85648e-12	0.707689	0.0880117	9.999e-05	1.08124e-08	8.08098e-07
chr17	7318388	rs7216490	ENSG00000132522	GPS2	-2825	4199	1.05959	437.842	83.9258	6.00287e-07	91	113	0.470833	5.01678e-08	0.291142	0.0493595	9.999e-05	0.000156627	0.00445809
chr17	18870323	rs34417974	ENSG00000141127	PRPSAP2	30237	2042	1.03886	123.414	83.5156	1.99641e-05	75	102	0.425	3.01856e-06	-0.308145	0.0622571	0.00149985	0.00191613	0.036549
chr17	80038043	rs3764438	ENSG00000141519	CCDC40	1410	5292	1.07107	619.506	85.6055	9.72808e-09	35	36	0.15	5.59627e-10	-0.572256	0.0833189	9.999e-05	2.48529e-06	0.000115141
chr17	80589351	rs60288601	ENSG00000141543	EIF4A3	-442169	5300	1.04718	648.133	86.6406	3.87054e-06	69	83	0.345833	6.92776e-07	-0.273788	0.0516583	0.0009999	0.00185023	0.0354914
chr17	17217498	rs4985752	ENSG00000154803	FLCN	19689	3342	1.05841	236.472	82.5391	2.98335e-06	81	109	0.454167	2.67373e-07	-0.306418	0.0555056	0.00019998	0.000449905	0.0110577
chr17	20002618	rs79773274	ENSG00000154898	CCDC144CP	-318547	2396	1.0666	138.336	82.793	2.33768e-06	26	26	0.108333	2.08094e-07	-0.742919	0.133191	9.999e-05	0.000183857	0.005159
chr17	76558657	rs4648343	ENSG00000163597	SNHG16	890	4862	1.03251	570.332	87.207	6.43858e-07	81	99	0.4125	9.70885e-08	0.308733	0.0536868	0.00049995	0.000279928	0.00740041
chr17	79074958	rs56107536	ENSG00000167280	ENGASE	18	5110	1.03938	789.673	87.8906	2.11506e-06	26	27	0.1125	4.1936e-07	0.846779	0.156325	0.00169983	0.00127526	0.0264244
chr17	2258310	rs142426495	ENSG00000167720	SRR	-45074	4514	1.04291	554.686	87.4609	6.56838e-09	52	64	0.266667	5.44501e-10	0.665135	0.0967608	9.999e-05	2.08932e-06	9.93125e-05
chr17	82043165	rs8069378	ENSG00000169738	DCXR	-5434	4670	1.0645	329.262	83.2422	1.11611e-06	39	45	0.1875	9.27747e-08	-0.367561	0.0638032	0.00019998	0.000214412	0.00590483
chr17	10721073	rs365271	ENSG00000170222	ADPRM	23478	4780	1.05162	581.651	87.8516	1.05734e-10	74	99	0.4125	5.46649e-12	0.500097	0.0639318	9.999e-05	2.55167e-08	1.77324e-06
chr17	80127830	rs12942002	ENSG00000171298	GAA	26273	5344	1.03589	673.152	87.2461	4.456e-08	47	54	0.225	4.62486e-09	0.447074	0.0696424	9.999e-05	2.03224e-05	0.000754682
chr17	45058935	rs55897749	ENSG00000172992	DCAKD	2173	4180	1.06473	207.178	81.582	6.60168e-10	68	82	0.341667	7.88138e-12	-0.440675	0.0568757	9.999e-05	4.7787e-08	3.17246e-06
chr17	80277897	rs62074445	ENSG00000173821	RNF213	17030	5188	1.03603	585.126	86.3672	1.38527e-08	29	33	0.1375	1.00235e-09	-0.956298	0.141769	9.999e-05	5.23089e-06	0.000225219
chr17	15543515	rs58393633	ENSG00000175106	TVP23C	20079	4578	1.04746	404.561	85.4883	8.1704e-16	72	91	0.379167	2.99367e-18	0.590724	0.0552387	9.999e-05	8.2783e-14	1.75668e-11
chr17	45980229	rs3785884	ENSG00000176681	LRRC37A	-312505	4067	1.05207	140.155	82.0898	6.45287e-21	35	38	0.158333	3.74901e-25	-1.45362	0.104372	9.999e-05	1.01609e-19	5.89003e-17
chr17	29698931	rs3115086	ENSG00000176927	EFCAB5	-230270	2515	1.06109	91.9952	79.6875	1.68561e-06	84	108	0.45	8.01357e-08	-0.459458	0.0793025	9.999e-05	8.8344e-05	0.00271623
chr17	47347749	rs7206971	ENSG00000178852	EFCAB13	24458	2861	1.04718	140.901	81.9922	2.1945e-18	85	119	0.495833	4.26299e-22	-0.885389	0.0709838	9.999e-05	5.61837e-17	1.96368e-14
chr17	15790258	rs28410114	ENSG00000179277	MEIS3P1	3639	3847	1.0498	327.004	84.668	2.74464e-10	91	116	0.483333	6.72766e-12	0.784164	0.10079	9.999e-05	3.91439e-08	2.66568e-06
chr17	82459690	rs12952969	ENSG00000181396	OGFOD3	-41054	4011	1.05015	244.499	82.2461	5.466e-06	58	69	0.2875	5.29197e-07	0.492836	0.0918988	0.00069993	0.00093761	0.0205951
chr17	76709794	rs9303003	ENSG00000182534	MXRA7	1221	4955	1.071	550.208	85.2734	6.39121e-06	18	21	0.0875	1.01212e-06	0.670067	0.12859	0.00219978	0.00227717	0.0421609
chr17	4193067	rs56050239	ENSG00000185722	ANKFY1	70909	5161	1.03556	458.787	85.9961	4.30031e-08	80	109	0.454167	3.42929e-09	0.559621	0.0863111	9.999e-05	1.3216e-05	0.000510733
chr17	46548562	rs1863115	ENSG00000185829	ARL17A	31159	4149	1.02978	135.865	82.9297	1.92594e-07	69	84	0.35	1.06529e-08	0.759488	0.12173	9.999e-05	1.88691e-05	0.00070291
chr17	399065	rs4567793	ENSG00000187624	C17orf97	-11263	3237	1.02007	489.302	88.7305	1.46966e-19	56	70	0.291667	7.45805e-22	0.961039	0.0777581	9.999e-05	3.38151e-17	1.25574e-14
chr17	59937788	rs180520	ENSG00000189050	RNFT1	26972	2371	1.0545	91.8087	79.3945	8.35981e-06	81	109	0.454167	5.62045e-07	0.352641	0.0659291	0.00019998	0.000506853	0.0122297
chr17	19287629	rs3785787	ENSG00000189152	GRAPL	160159	2162	1.02156	118.513	82.5781	4.18732e-07	21	22	0.0916667	2.52753e-08	0.816633	0.134978	9.999e-05	3.97099e-05	0.00134632
chr17	3605864	rs17634022	ENSG00000197417	SHPK	30457	5227	1.02942	562.928	87.0703	4.08688e-09	39	41	0.170833	2.89273e-10	-0.658302	0.0939565	9.999e-05	1.55053e-06	7.72558e-05
chr17	43218055	rs34981932	ENSG00000198496	NBR2	92444	2707	1.05154	167.68	83.1836	5.08734e-06	64	77	0.320833	5.63095e-07	0.36056	0.067415	0.00049995	0.000579218	0.013684
chr17	48082449	rs71369829	ENSG00000206954	RNU6-1201P	6334	3622	1.07568	170.018	80.4883	3.49158e-14	50	61	0.254167	2.85704e-17	0.669606	0.0653511	9.999e-05	8.11479e-13	1.3875e-10
chr17	81667132	rs8071084	ENSG00000214087	ARL16	16791	4918	1.05052	387.534	83.9258	6.64908e-08	28	31	0.129167	3.68672e-09	0.600544	0.0928449	9.999e-05	1.47783e-05	0.000561506
chr17	45826476	rs62057151	ENSG00000214401	KANSL1-AS1	-367101	3982	1.05983	138.867	81.1914	3.24888e-15	35	39	0.1625	2.11416e-18	-1.30317	0.121076	9.999e-05	8.02176e-14	1.71757e-11
chr17	45880806	rs55944735	ENSG00000214425	LRRC37A4P	-330472	4464	1.04249	178.49	82.9102	6.60634e-16	35	38	0.158333	6.9701e-19	1.33563	0.121597	9.999e-05	3.26821e-14	7.39758e-12
chr17	30576813	rs216410	ENSG00000214719	AC005562.1	348	2518	1.04461	107.754	80.0586	1.45262e-05	42	47	0.195833	1.24271e-06	0.713997	0.138309	0.00119988	0.00115007	0.0243445
chr17	15964977	rs2324082	ENSG00000214941	ZSWIM7	34739	3703	1.03955	311.244	84.8633	7.92435e-06	82	105	0.4375	1.22594e-06	0.489953	0.09485	0.00189981	0.00190956	0.036453
chr17	15684031	rs163385	ENSG00000214946	TBC1D26	-48217	4021	1.07689	356.711	84.3359	1.37026e-07	58	74	0.308333	9.45156e-09	-0.664103	0.106	9.999e-05	2.20164e-05	0.000805011
chr17	46548562	rs1863115	ENSG00000228696	ARL17B	-186766	4055	1.04851	142.435	82.1289	4.22117e-10	69	84	0.35	5.37436e-12	0.97169	0.124165	9.999e-05	2.62809e-08	1.82102e-06
chr17	47625898	rs6505062	ENSG00000228782	MRPL45P2	-133407	3103	1.04253	138.281	81.7773	1.20695e-10	72	93	0.3875	1.05179e-12	0.654728	0.0802819	9.999e-05	7.65028e-09	5.92254e-07
chr17	18389857	rs674622	ENSG00000233327	USP32P2	136072	2193	1.0472	119.537	80.9961	7.91349e-06	76	95	0.395833	6.80413e-07	0.676789	0.127595	0.00069993	0.000666846	0.0154171
chr17	14032624	rs9912591	ENSG00000233852	AC005304.1	-92031	6366	1.05005	804.176	88.3984	1.90237e-06	36	40	0.166667	4.0179e-07	-0.718288	0.132362	0.00069993	0.00108114	0.0232535
chr17	21177642	rs8080379	ENSG00000235530	AC087294.1	-36690	1560	1.07882	118.201	81.7578	1.97257e-05	32	35	0.145833	2.32679e-06	0.54991	0.109709	0.00109989	0.00139465	0.0284761
chr17	16668190	rs8075374	ENSG00000235554	AC005822.1	-50310	3397	1.05292	263.593	84.2188	1.17371e-05	25	25	0.104167	1.77411e-06	-1.1023	0.217093	0.00159984	0.00222296	0.0413723
chr17	45868952	rs753236	ENSG00000238083	LRRC37A2	-642560	4142	1.04681	138.245	83.2031	7.42295e-19	36	39	0.1625	2.31494e-22	-1.09721	0.0870965	9.999e-05	1.79472e-17	7.1091e-15
chr17	46788132	rs199499	ENSG00000238723	Y_RNA	-572962	3974	1.06028	122.961	79.4727	2.9839e-06	33	37	0.154167	1.5715e-07	-0.68446	0.12132	9.999e-05	0.000221781	0.00608834
chr17	15543515	rs58393633	ENSG00000239704	CDRT4	-39908	4646	1.07082	384.498	83.9062	8.31025e-10	72	91	0.379167	2.01536e-11	0.445614	0.0589702	9.999e-05	1.07364e-07	6.64502e-06
chr17	58971299	rs9898916	ENSG00000241462	AC100832.1	73522	2484	1.05355	151.416	82.4805	3.43284e-06	72	86	0.358333	3.1357e-07	0.431269	0.078643	9.999e-05	0.000338608	0.00867953
chr17	48957057	rs12603969	ENSG00000248278	SUMO2P17	-48075	3526	1.0559	256.896	83.3203	1.05601e-06	72	89	0.370833	8.80556e-08	-0.629561	0.10906	0.00019998	0.000167242	0.00472627
chr17	50524273	rs6504667	ENSG00000250286	AC021491.2	14480	3655	1.06447	452.008	86.4844	6.8283e-07	45	53	0.220833	9.18287e-08	0.734353	0.127422	0.00049995	0.000178115	0.00500971
chr17	3542965	rs73319022	ENSG00000257950	P2RX5-TAX1BP3	153228	5219	1.05379	528.237	85.2344	3.62602e-07	16	18	0.075	3.52723e-08	-0.814806	0.136334	9.999e-05	0.000118033	0.00350534
chr17	15554994	rs236810	ENSG00000259024	TVP23C-CDRT4	8566	4646	1.02783	415.241	86.0547	1.39212e-17	73	91	0.379167	3.41966e-20	-0.973006	0.0839744	9.999e-05	2.29388e-15	5.86215e-13
chr17	46548562	rs1863115	ENSG00000260075	NSFP1	175706	4131	1.05497	143.256	82.4609	4.23964e-18	69	84	0.35	1.23948e-21	1.26058	0.102852	9.999e-05	8.64245e-17	2.89299e-14
chr17	80215535	rs12450437	ENSG00000262580	AC087741.1	-9587	5238	1.06695	609.02	85.6055	9.09517e-07	63	69	0.2875	1.10081e-07	-0.463442	0.0809884	0.00039996	0.000325389	0.00840374
chr17	46219782	rs2696689	ENSG00000262633	AC005670.2	-703352	3333	1.04525	132.667	81.3086	1.57214e-06	45	52	0.216667	9.91738e-08	-0.520908	0.0906582	0.00029997	0.00013936	0.00402446
chr17	82719711	rs12946071	ENSG00000263063	AC024361.2	-3457	3056	1.05863	203.52	82.1484	1.63681e-10	46	50	0.208333	1.71211e-12	-0.934257	0.115953	9.999e-05	1.18315e-08	8.78737e-07
chr17	60502870	rs8069266	ENSG00000263422		-460429	2399	1.05554	92.4058	79.4336	3.56079e-05	16	21	0.0875	3.45626e-06	0.691633	0.140671	0.00139986	0.00233417	0.0430043
chr17	45909818	rs111447859	ENSG00000263503	MAPK8IP1P2	-307479	4266	1.03061	134.26	78.9258	1.74425e-28	35	38	0.158333	1.11047e-35	-1.4098	0.0726519	9.999e-05	3.7961e-27	1.50368e-23
chr17	30823237	rs9899268	ENSG00000263603	AC127024.2	93767	2955	1.06331	164.519	81.582	1.93966e-07	24	24	0.1	8.12423e-09	0.707573	0.11235	9.999e-05	1.61137e-05	0.000605965
chr17	8376006	rs1695213	ENSG00000263809	AC135178.2	7180	3873	1.0545	415.683	85.1367	4.36597e-07	75	85	0.354167	4.30451e-08	-0.579294	0.0976489	9.999e-05	0.0001108	0.00331656
chr17	46142465	17:44219831	ENSG00000264070	DND1P1	556593	4309	1.03871	152.254	81.4453	2.45086e-12	35	38	0.158333	8.01e-15	0.970568	0.106313	9.999e-05	1.5837e-10	1.73453e-08
chr17	45773279	rs60814418	ENSG00000264589	MAPT-AS1	122320	4031	1.08207	159.014	81.0156	1.58319e-05	45	52	0.216667	1.59683e-06	0.581236	0.113908	0.00069993	0.00148331	0.030054
chr17	18668053	rs9889937	ENSG00000264885	AC026271.4	1407	2049	1.04739	118.355	81.875	6.853e-06	88	114	0.475	6.56125e-07	0.329585	0.0620375	0.00049995	0.000566857	0.0134858
chr17	30574133	rs11080128	ENSG00000264943	SH3GL1P2	-50281	2619	1.06448	139.816	81.8555	1.91069e-10	68	81	0.3375	1.88667e-12	0.882939	0.109851	9.999e-05	8.43549e-09	6.44643e-07
chr17	45883545	rs56180212	ENSG00000265315	RN7SL199P	-653990	4155	1.04273	130.034	81.875	4.04876e-13	35	38	0.158333	1.04952e-15	-0.942247	0.098847	9.999e-05	1.87986e-11	2.4684e-09
chr17	45883545	rs56180212	ENSG00000265411	RN7SL656P	-436135	4104	1.06123	138.578	81.2305	5.0056e-13	35	38	0.158333	1.04952e-15	-0.942247	0.098847	9.999e-05	1.61252e-11	2.16521e-09
chr17	30746755	rs7504112	ENSG00000266490	AC127024.5	-45618	3085	1.05506	192.123	83.0664	1.33757e-05	63	75	0.3125	1.75761e-06	-0.677099	0.133293	0.00149985	0.00180408	0.0347716
chr17	45825175	rs4327090	ENSG00000266497	AC138645.1	-678772	4132	1.0622	128.452	81.0547	1.32683e-14	32	35	0.145833	1.11957e-17	-0.750529	0.0719442	9.999e-05	3.07438e-13	5.75338e-11
chr17	45825175	rs4327090	ENSG00000266504	AC091132.3	-266106	4406	1.07317	163.893	81.2891	1.21543e-14	32	35	0.145833	1.11957e-17	-0.750529	0.0719442	9.999e-05	2.6861e-13	5.11585e-11
chr17	15495639	rs9913509	ENSG00000266667	AC005703.4	-77762	4790	1.06168	415.039	85.0977	2.50301e-06	79	104	0.433333	3.29621e-07	-0.482955	0.0882531	0.00049995	0.000661451	0.0153221
chr17	14032624	rs9912591	ENSG00000266744	AC005304.3	-65673	6350	1.06453	773.726	88.2422	1.51496e-07	36	40	0.166667	2.25213e-08	-0.701432	0.115452	9.999e-05	6.35188e-05	0.00202635
chr17	45915577	rs9899833	ENSG00000266918	AC091132.4	383999	4430	1.05364	162.738	81.1133	6.10387e-06	53	60	0.25	5.04381e-07	0.601884	0.112	0.00029997	0.000669296	0.0154587
chr17	59501156	rs4047830	ENSG00000266992	DHX40P1	501227	2376	1.07912	92.9593	78.8867	1.57479e-12	85	116	0.483333	1.68495e-15	-0.832197	0.0881699	9.999e-05	2.35626e-11	3.01078e-09
chr17	76562724	rs4647887	ENSG00000267078	AC015802.1	-7069	4875	1.02528	565.568	87.207	5.46813e-06	83	107	0.445833	1.11735e-06	0.591848	0.114091	0.00269973	0.00263917	0.0475545
chr17	46249529	rs79475968	ENSG00000267198	AC091132.5	703724	4417	1.05501	162.448	81.0547	2.02819e-08	40	43	0.179167	4.53846e-10	-1.01568	0.14694	9.999e-05	1.60624e-06	7.93848e-05
chr17	45868952	rs753236	ENSG00000267246	AC091132.6	-310215	4413	1.04816	155.859	80.9961	1.00689e-14	36	39	0.1625	7.75638e-18	-0.902417	0.0859042	9.999e-05	4.15027e-13	7.61056e-11
chr17	68135517	rs7210736	ENSG00000267731	AC005332.5	-54368	3947	1.05422	389.026	85.625	9.41029e-06	56	62	0.258333	1.67003e-06	-0.502788	0.0987409	0.00219978	0.00263234	0.0474674
chr17	35926187	rs2702950	ENSG00000271013	LRRC37A9P	-8178	2811	1.05237	308.449	85.957	1.06596e-05	37	43	0.179167	2.02077e-06	0.673855	0.133533	0.00239976	0.00237791	0.0436178
chr17	37918658	rs2661226	ENSG00000278299	TBC1D3C	149933	1816	0.997298	261.769	88.4766	3.73652e-12	15	15	0.0625	1.49455e-13	-1.55669	0.18214	9.999e-05	1.03567e-09	9.57761e-08
chr17	45825175	rs4327090	ENSG00000278770	Metazoa_SRP	-298430	4439	1.05215	160.41	80.957	3.77619e-13	32	35	0.145833	6.637e-16	1.09306	0.113586	9.999e-05	1.73598e-11	2.30495e-09
chr17	40660274	rs917593	ENSG00000278834	AC073508.3	11973	3831	1.04449	216.622	83.1055	6.09527e-07	61	69	0.2875	4.38829e-08	-0.397139	0.0669922	0.00019998	8.70339e-05	0.00268987
chr18	31515822	rs2704051	ENSG00000046604	DSG2	17778	4462	1.04425	336.508	84.2773	4.18354e-06	85	110	0.458333	5.29599e-07	0.462219	0.0861925	0.00079992	0.00103202	0.0223793
chr18	6728904	rs7506354	ENSG00000088756	ARHGAP28	-815	4750	1.04918	749.279	90.0977	4.03746e-06	87	118	0.491667	1.18904e-06	0.46759	0.090394	0.00069993	0.00222244	0.0413723
chr18	80024607	rs9959394	ENSG00000101546	RBFA	-9752	3174	1.08163	191.552	80.6445	6.91449e-07	62	75	0.3125	3.19044e-08	0.503683	0.0839646	9.999e-05	6.16127e-05	0.00198419
chr18	54423865	rs1403889	ENSG00000101751	POLI	154460	5101	1.06266	154.445	79.0039	2.43602e-12	62	72	0.3	3.06619e-15	0.585031	0.0627724	9.999e-05	9.39674e-11	1.05843e-08
chr18	46108610	rs11874712	ENSG00000152229	PSTPIP2	-36339	4323	1.05913	370.185	84.6094	1.23366e-11	73	86	0.358333	1.70653e-13	-0.888939	0.104334	9.999e-05	1.42932e-09	1.27229e-07
chr18	11905954	rs8097892	ENSG00000154889	MPPE1	3268	5104	1.05218	415.637	85.5664	2.30623e-12	72	96	0.4	3.29396e-14	0.65585	0.0741219	9.999e-05	3.17008e-10	3.29006e-08
chr18	39828717	rs1513691	ENSG00000175886	RPL7AP66	-493046	3717	1.08047	203.21	81.3281	1.38677e-05	55	61	0.254167	1.42277e-06	0.516257	0.100631	0.00109989	0.00169258	0.0330815
chr18	49479001	rs9961388	ENSG00000215472	RPL17-C18orf32	12584	4865	1.05278	380.801	82.8516	5.66685e-07	87	110	0.458333	3.83345e-08	0.576449	0.09675	9.999e-05	0.000135034	0.00391858
chr18	79981409	rs112674070	ENSG00000261126	RBFADN	-65492	3148	1.05495	192.227	81.6016	1.1948e-07	58	72	0.3	4.5177e-09	0.63732	0.0991998	9.999e-05	1.24667e-05	0.000482561
chr18	128929	rs2847074	ENSG00000263006	ROCK1P1	19863	2805	1.02252	361.903	88.5547	2.192e-08	59	73	0.304167	2.70383e-09	0.725336	0.110999	9.999e-05	6.03076e-06	0.000255493
chr18	5243568	rs8084872	ENSG00000263753	LINC00667	5741	4795	1.05147	557.296	86.5234	3.5342e-07	81	103	0.429167	4.33089e-08	-0.3985	0.0671886	9.999e-05	0.000124114	0.00365524
chr18	5237477	rs7244432	ENSG00000265091	AP001496.2	1048	4802	1.04161	608.722	87.8906	1.75236e-06	64	77	0.320833	3.38835e-07	0.631746	0.115577	0.00079992	0.00078756	0.0177756
chr18	80047211	rs72972292	ENSG00000266909	SLC25A6P4	-30497	3044	1.04865	196.211	82.7734	4.81281e-06	77	99	0.4125	4.93793e-07	0.606723	0.112797	0.00049995	0.000658509	0.0152838
chr18	35640254	rs12327289	ENSG00000266965	AC090220.1	44352	3609	1.06549	262.137	83.6719	3.19746e-06	23	25	0.104167	3.49915e-07	-0.526861	0.0965192	0.00049995	0.000511802	0.0122991
chr18	80048745	rs10853397	ENSG00000267127	AC090360.1	14398	3174	1.05119	213.681	83.7695	5.34311e-15	69	88	0.366667	1.27032e-17	0.849778	0.0816543	9.999e-05	2.73196e-13	5.15315e-11
chr18	12440859	rs59992891	ENSG00000267199	AP001029.2	1968	4828	1.0525	374.646	85.1172	3.5996e-08	68	84	0.35	2.31147e-09	0.570191	0.0868122	9.999e-05	7.31439e-06	0.000300759
chr18	80148617	rs1050919	ENSG00000267251	AC139100.1	-35064	2777	1.05884	197.069	82.4219	3.97864e-06	36	39	0.1625	3.71038e-07	-0.680601	0.124993	0.00039996	0.000501457	0.0121241
chr18	41651410	rs8091791	ENSG00000267313	KC6	-19226	4297	1.04802	228.964	83.2617	5.15939e-09	50	65	0.270833	1.49984e-10	0.832451	0.116538	9.999e-05	6.00695e-07	3.21544e-05
chr18	12911505	rs8094285	ENSG00000267336	EIF4A2P1	-1340	4682	1.05284	385.025	84.2383	4.77324e-08	50	58	0.241667	2.66291e-09	0.76845	0.117538	9.999e-05	1.00923e-05	0.000401777
chr18	47852240	rs1792653	ENSG00000267541	MTCO2P2	1216	4043	1.041	434.089	85.6836	3.25938e-34	80	103	0.429167	1.13777e-39	1.16866	0.0537682	9.999e-05	7.55467e-33	5.98499e-29
chr18	36843747	rs16968339	ENSG00000267707	AC015961.2	-400030	3910	1.03499	313.504	85.293	1.00787e-06	29	35	0.145833	1.17615e-07	0.587992	0.103023	0.00019998	0.0002347	0.0063822
chr18	35246697	rs1060760	ENSG00000274184	AC011815.2	-21522	3393	1.05579	212.721	83.1055	4.54747e-13	38	45	0.1875	1.96218e-15	-0.712781	0.0757603	9.999e-05	2.6077e-11	3.31425e-09
chr18	79679258	rs978579	ENSG00000274828	AC068473.5	99	4111	1.05665	317.339	84.5312	4.21751e-12	41	49	0.204167	4.6852e-14	-0.754389	0.0859399	9.999e-05	4.10281e-10	4.12456e-08
chr19	32880499	rs73041770	ENSG00000021488	SLC7A9	-10734	4858	1.04755	442.868	85.5859	1.17762e-09	33	36	0.15	4.75966e-11	0.915187	0.124003	9.999e-05	2.56751e-07	1.46686e-05
chr19	55000548	rs34671392	ENSG00000022556	NLRP2	47417	4474	1.06374	726.497	87.7148	4.32401e-07	36	41	0.170833	6.72777e-08	-0.863261	0.147998	9.999e-05	0.000182608	0.00513001
chr19	13759413	rs517323	ENSG00000037757	MRI1	-5120	3636	1.05327	407.063	85.625	1.61735e-07	87	117	0.4875	1.48165e-08	0.432157	0.070073	9.999e-05	3.85075e-05	0.00130742
chr19	43573355	rs3213255	ENSG00000073050	XRCC1	7117	4048	1.04962	244.071	83.7109	1.02196e-05	75	98	0.408333	1.39997e-06	0.258413	0.0503333	0.00119988	0.00181064	0.0348445
chr19	57766110	rs9676642	ENSG00000083828	ZNF586	-3546	4118	1.06341	330.753	84.1016	7.14108e-10	83	109	0.454167	1.77651e-11	-0.576434	0.0760229	9.999e-05	8.72756e-08	5.51663e-06
chr19	48840032	rs73061614	ENSG00000087076	HSD17B14	-3355	4598	1.0501	476.561	86.5234	4.69752e-07	39	44	0.183333	6.00986e-08	0.667761	0.113989	0.00019998	0.000143732	0.00413064
chr19	2248684	rs4807216	ENSG00000104899	AMH	-626	4584	1.02858	649.203	88.418	2.33983e-14	55	64	0.266667	4.76587e-16	-0.677241	0.0698996	9.999e-05	7.36261e-12	1.07353e-09
chr19	8000106	rs12973149	ENSG00000104980	TIMM44	-56187	5070	1.06109	548.348	85.2539	8.27798e-08	16	17	0.0708333	6.30147e-09	-0.850613	0.133894	9.999e-05	2.39851e-05	0.000866333
chr19	57487511	rs3810132	ENSG00000105136	ZNF419	-201	4865	1.05851	466.656	86.1719	8.19231e-07	71	90	0.375	1.07411e-07	0.419297	0.073203	9.999e-05	0.000235049	0.00638439
chr19	39433312	rs17627	ENSG00000105193	RPS16	2635	4333	1.0502	299.84	83.3203	1.05984e-08	54	60	0.25	3.60089e-10	0.71929	0.103336	9.999e-05	1.64666e-06	8.11944e-05
chr19	48255834	rs12984612	ENSG00000105483	CARD8	111	4583	1.0504	454.937	85.8789	8.28328e-06	51	55	0.229167	1.49264e-06	-0.42525	0.0830765	0.00259974	0.00277691	0.0496599
chr19	1456545	rs2656869	ENSG00000115266	APC2	10242	4583	1.03561	699.752	87.7734	5.90082e-07	67	87	0.3625	9.67285e-08	-0.344837	0.0599564	0.00019998	0.000308008	0.00800037
chr19	58087417	rs2260914	ENSG00000121413	ZSCAN18	31009	3402	1.04542	222.098	83.0273	1.22552e-05	46	51	0.2125	1.574e-06	-0.363459	0.0711809	0.00169983	0.00203782	0.0384383
chr19	52589689	rs2126501	ENSG00000123870	ZNF137P	1183	6672	1.03858	819.612	88.0469	2.5256e-06	71	86	0.358333	5.24848e-07	0.438571	0.0817509	0.00179982	0.00160211	0.0317307
chr19	6436211	rs2860185	ENSG00000125648	SLC25A23	28991	4778	1.05084	569.186	86.6211	2.18936e-14	89	118	0.491667	2.19835e-16	-0.562382	0.0571409	9.999e-05	3.40005e-12	5.31632e-10
chr19	6737228	rs340135	ENSG00000125734	GPR108	374	5135	1.0423	638.612	87.5391	3.4902e-08	72	86	0.358333	3.71575e-09	0.44283	0.0684799	9.999e-05	1.39099e-05	0.000532355
chr19	58442031	rs4801589	ENSG00000131849	ZNF132	-1810	2471	1.05176	132.153	80.9961	1.11773e-16	90	119	0.495833	3.02452e-20	0.733035	0.0631296	9.999e-05	2.77844e-15	6.95099e-13
chr19	14070187	rs111271889	ENSG00000141854	MISP3	-2350	4461	1.04145	506.315	86.3477	1.96217e-07	83	117	0.4875	2.12792e-08	-0.383433	0.0629821	0.00019998	6.65882e-05	0.00211575
chr19	57516576	rs7508150	ENSG00000152439	ZNF773	16660	4849	1.06485	437.314	85.2344	9.01635e-07	45	51	0.2125	1.02236e-07	0.700045	0.12198	9.999e-05	0.000230421	0.00628022
chr19	44257857	rs1233448	ENSG00000159915	ZNF233	-2024	4269	1.03704	421.581	87.0508	8.3238e-08	60	69	0.2875	9.09017e-09	-0.585686	0.0933572	0.00019998	2.36163e-05	0.00085431
chr19	1362614	rs2668413	ENSG00000160953	MUM1	76720	4468	1.06032	783.216	88.8477	3.57871e-07	43	46	0.191667	6.59851e-08	0.631444	0.108175	9.999e-05	0.000166607	0.00471955
chr19	9434354	rs8108483	ENSG00000174652	ZNF266	1223	4284	1.04678	336.579	86.1133	2.78406e-23	82	104	0.433333	8.6005e-27	-0.810024	0.0549996	9.999e-05	1.06182e-21	8.41199e-19
chr19	872877	rs1683574	ENSG00000175221	MED16	20340	3621	1.03682	607.34	88.0078	7.4249e-07	59	70	0.291667	1.30502e-07	0.314213	0.0552814	0.00029997	0.000334106	0.00858443
chr19	57458786	rs7249882	ENSG00000178201	VN1R1	-1645	4901	1.05155	421.887	84.6094	3.76942e-10	56	72	0.3	9.61642e-12	0.599944	0.0778385	9.999e-05	6.93773e-08	4.43245e-06
chr19	12482304	rs12611035	ENSG00000180855	ZNF443	-41193	3464	1.05798	243.247	83.5938	9.42705e-15	63	75	0.3125	2.31427e-17	0.759577	0.0738309	9.999e-05	4.72604e-13	8.50927e-11
chr19	36322182	rs2972632	ENSG00000181007	ZFP82	96473	3574	1.04076	230.519	84.5508	6.67418e-07	85	117	0.4875	6.36976e-08	0.399965	0.068427	0.00019998	0.000105673	0.00318718
chr19	52897507	rs3810115	ENSG00000182986	ZNF320	185	6374	1.03528	769.009	87.9492	2.29315e-11	84	104	0.433333	9.9122e-13	0.70141	0.0858803	9.999e-05	9.25154e-09	7.0025e-07
chr19	23103938	rs2935434	ENSG00000183850	ZNF730	28727	5078	1.04688	150.109	81.4648	8.17799e-12	76	104	0.433333	3.52867e-14	-0.533113	0.060344	9.999e-05	4.59693e-10	4.53336e-08
chr19	19895460	rs2160156	ENSG00000184635	ZNF93	-5454	4858	1.04924	198.452	81.3086	4.45614e-06	65	87	0.3625	3.54417e-07	-0.291565	0.0534426	0.00039996	0.000611992	0.0143868
chr19	57092391	rs111813019	ENSG00000186272	ZNF17	-318773	4851	1.08112	436.656	84.5508	9.34534e-06	47	59	0.245833	1.42223e-06	-0.399052	0.0777837	0.00239976	0.00251321	0.0458309
chr19	8330219	rs2972576	ENSG00000186994	KANK3	13042	5098	1.05196	514.49	86.6211	4.28466e-09	38	44	0.183333	2.74696e-10	-0.68454	0.097551	9.999e-05	1.09509e-06	5.6092e-05
chr19	9201580	rs73498852	ENSG00000188000	OR7D2	15985	4422	1.08533	321.982	83.9258	3.39405e-08	18	18	0.075	1.65956e-09	-1.07832	0.162431	9.999e-05	3.96819e-06	0.000174974
chr19	36870150	rs579445	ENSG00000188227	ZNF793	-636790	3466	1.06297	108.004	78.457	2.25322e-06	45	53	0.220833	9.15174e-08	0.598503	0.103836	9.999e-05	0.000140165	0.00403789
chr19	9324196	rs28384491	ENSG00000188321	ZNF559	423	4374	1.05367	310.491	84.1211	1.07255e-11	19	20	0.0833333	1.23016e-13	1.03417	0.120455	9.999e-05	1.14094e-09	1.04696e-07
chr19	40722063	rs890934	ENSG00000188493	C19orf54	29489	3758	1.03597	294.276	83.6914	4.49761e-07	70	90	0.375	3.40849e-08	0.399836	0.0668159	0.00029997	9.45012e-05	0.00288316
chr19	9426789	rs6512122	ENSG00000188629	ZNF177	63768	4321	1.06018	329.722	85.1172	7.4154e-13	79	101	0.420833	7.45554e-15	0.765242	0.0836916	9.999e-05	6.28544e-11	7.28703e-09
chr19	37659457	rs62108291	ENSG00000196381	ZNF781	32864	3378	1.06398	127.426	79.3164	4.56493e-07	66	89	0.370833	1.45382e-08	0.447125	0.0724513	9.999e-05	3.03054e-05	0.00105765
chr19	36946299	rs504549	ENSG00000196967	ZNF585A	226441	3376	1.04456	90.5112	79.1406	5.16963e-07	75	93	0.3875	1.63808e-08	0.475273	0.0773392	0.00019998	2.94365e-05	0.0010334
chr19	21492160	rs2246914	ENSG00000197013	ZNF429	-4523	6187	1.05326	145.876	78.5742	5.77633e-11	49	52	0.216667	1.4311e-13	-1.08449	0.126763	9.999e-05	3.05851e-09	2.57768e-07
chr19	21754083	rs8102320	ENSG00000197020	ZNF100	13544	6238	1.07715	160.66	79.8047	1.33153e-06	85	116	0.483333	6.10721e-08	0.334968	0.057215	9.999e-05	0.000107702	0.00323606
chr19	22211925	rs281177	ENSG00000197134	ZNF257	159472	5673	1.07085	150.129	79.8438	1.7133e-10	64	80	0.333333	8.67701e-13	-0.648836	0.0791835	9.999e-05	7.22741e-09	5.65039e-07
chr19	22426957	rs7251413	ENSG00000197360	ZNF98	105527	5471	1.054	165.094	81.25	5.62061e-06	83	111	0.4625	4.66209e-07	0.552788	0.102515	0.00049995	0.000621317	0.0145628
chr19	34734627	rs2862789	ENSG00000197841	ZNF181	471	4375	1.02232	502.069	87.7539	3.09703e-06	69	87	0.3625	6.33205e-07	0.337624	0.0634514	0.00149985	0.00133209	0.0273664
chr19	22654178	rs3745116	ENSG00000198153	ZNF849P	-30990	5287	1.06129	152.622	79.9414	4.8632e-09	37	43	0.179167	5.79812e-11	0.759284	0.103449	9.999e-05	3.04209e-07	1.70499e-05
chr19	36998227	rs1667367	ENSG00000198453	ZNF568	81897	3177	1.06309	96.2826	79.7461	1.24498e-11	84	110	0.458333	3.16971e-14	-0.656439	0.0741244	9.999e-05	3.19083e-10	3.2972e-08
chr19	52422286	rs73586087	ENSG00000198633	ZNF534	-6902	6538	1.0494	749.649	87.3438	2.41234e-11	22	25	0.104167	8.76767e-13	-1.24074	0.151458	9.999e-05	7.33458e-09	5.69669e-07
chr19	53482975	rs4803135	ENSG00000213777	AC011487.1	-20418	5640	1.04767	825.669	88.2617	8.33708e-08	57	65	0.270833	1.15118e-08	0.538857	0.0866013	9.999e-05	4.26916e-05	0.00142907
chr19	22730656	rs7248016	ENSG00000213973	ZNF99	53450	5153	1.05407	150.56	80.2734	8.25415e-06	24	30	0.125	6.38368e-07	0.882301	0.165875	0.00109989	0.000844785	0.0188419
chr19	21455520	rs3973190	ENSG00000213976	AC010615.1	72654	6046	1.05132	142.816	79.1602	4.46511e-10	89	115	0.479167	2.31088e-12	-0.436678	0.0546076	9.999e-05	2.66458e-08	1.83788e-06
chr19	52366799	rs1054612	ENSG00000221923	ZNF880	-3119	6511	1.03537	785.634	88.5352	5.50022e-09	75	91	0.379167	5.67161e-10	-0.488119	0.0710979	9.999e-05	2.74932e-06	0.000126387
chr19	35768908	rs60128322	ENSG00000225872	LINC01529	28976	4067	1.03229	428.497	87.7734	9.05687e-08	11	12	0.05	1.15156e-08	0.936973	0.150585	9.999e-05	2.75682e-05	0.000975008
chr19	37202536	rs320887	ENSG00000226686	LINC01535	-49377	3389	1.05154	84.831	78.4375	8.14485e-17	65	80	0.333333	4.93724e-21	0.935349	0.0780986	9.999e-05	1.25873e-15	3.28746e-13
chr19	54432870	rs28604409	ENSG00000226696	LENG8-AS1	16174	4432	1.03291	707.476	88.6523	9.09869e-08	46	53	0.220833	1.36801e-08	0.583302	0.0943142	9.999e-05	4.61908e-05	0.0015205
chr19	37860818	rs10418133	ENSG00000229481		31266	3531	1.04505	148.945	81.6797	2.54009e-07	89	120	0.5	1.15189e-08	-0.459841	0.0739039	9.999e-05	2.34516e-05	0.000852637
chr19	22734049	rs2112610	ENSG00000229676	ZNF492	99724	5490	1.07994	154.739	78.9453	3.08368e-14	37	44	0.183333	1.19848e-17	0.733611	0.0704137	9.999e-05	5.73064e-13	1.00888e-10
chr19	36680215	rs1053064	ENSG00000233527	ZNF529-AS1	107144	3301	1.05949	154.726	82.8516	1.34635e-06	66	76	0.316667	1.08366e-07	0.458382	0.0800546	9.999e-05	0.000122564	0.00361856
chr19	43578277	rs2682587	ENSG00000234465	PINLYP	1476	4043	1.03997	268.948	85.1367	3.52548e-06	28	31	0.129167	4.94988e-07	0.670196	0.12461	0.00039996	0.000705225	0.0161629
chr19	20537453	rs40041	ENSG00000237440	ZNF737	28355	5640	1.0648	180.095	80.8203	2.07242e-05	95	116	0.483333	2.15894e-06	-0.40651	0.0808097	0.00239976	0.00252004	0.0458394
chr19	53441997	rs4803126	ENSG00000250731	TPM3P6	-37354	5635	1.04769	778.493	87.5391	4.54767e-09	56	66	0.275	3.64556e-10	-0.883887	0.12703	9.999e-05	1.90552e-06	9.1676e-05
chr19	27792129	rs7247064	ENSG00000261770	AC006504.1	-31281	4251	1.0676	111.068	79.2578	4.09862e-17	47	49	0.204167	3.31296e-21	0.980171	0.081294	9.999e-05	4.7404e-16	1.37395e-13
chr19	44147957	rs8103838	ENSG00000263002	ZNF234	6399	4071	1.04194	388.557	86.6211	6.17019e-07	81	113	0.470833	8.36611e-08	0.392603	0.0678765	0.00019998	0.000165939	0.00470623
chr19	20778256	rs112449528	ENSG00000266156		-27256	6106	1.05494	163.505	79.6484	1.66064e-07	29	32	0.133333	4.40819e-09	-0.88816	0.13813	9.999e-05	1.48767e-05	0.000563908
chr19	43795146	rs10426528	ENSG00000267191	AC006213.3	-106856	4290	1.07399	311.789	82.7734	1.26064e-05	78	105	0.4375	1.56916e-06	-0.476833	0.093371	0.00229977	0.00251938	0.0458394
chr19	28727319	rs12983412	ENSG00000267243	AC005381.1	457	6068	1.07168	214.472	79.7656	1.83133e-08	81	104	0.433333	2.89076e-10	-0.771639	0.11013	9.999e-05	1.55899e-06	7.75148e-05
chr19	36853742	rs4806365	ENSG00000267260	AC020928.1	80588	3200	1.04165	125.12	81.7188	1.27169e-06	58	69	0.2875	8.25031e-08	-0.533121	0.0921206	9.999e-05	0.000108559	0.00325358
chr19	54998314	rs28600773	ENSG00000267265	AC011476.3	-7880	4589	1.06255	596.059	84.4336	4.47749e-10	64	76	0.316667	1.12145e-11	-0.878247	0.114411	9.999e-05	1.00724e-07	6.2667e-06
chr19	15748902	rs10518253	ENSG00000267594	CYP4F24P	31006	5510	1.00838	427.44	87.1094	7.80205e-25	87	112	0.466667	2.76985e-28	1.09333	0.0706696	9.999e-05	2.19542e-22	2.37172e-19
chr19	57280271	rs76289041	ENSG00000267871	AC005261.1	62	4812	1.03371	498.831	87.3633	1.64784e-08	35	38	0.158333	1.52179e-09	-0.885677	0.133044	9.999e-05	5.45903e-06	0.000234193
chr19	21494519	rs12609768	ENSG00000268081	AC123912.1	74717	6186	1.06995	157.571	79.2188	4.26812e-06	85	108	0.45	2.35118e-07	0.445899	0.080343	0.00039996	0.000391054	0.00979354
chr19	23141764	rs7251906	ENSG00000268105	AC124856.1	16098	4985	1.02173	147.737	81.6797	5.54527e-09	77	102	0.425	1.0881e-10	-0.537367	0.0745337	9.999e-05	5.98598e-07	3.21145e-05
chr19	21725251	rs7252798	ENSG00000268117	VN1R84P	-5217	6228	1.05272	156.084	80.1367	9.7016e-24	84	115	0.479167	3.00944e-29	-1.09861	0.0688391	9.999e-05	1.18213e-22	1.40477e-19
chr19	57449823	rs10405910	ENSG00000268163	AC004076.1	27712	4886	1.08841	382.604	82.2852	1.25831e-11	55	71	0.295833	7.97229e-14	-0.574428	0.0662384	9.999e-05	8.50933e-10	8.05732e-08
chr19	52897507	rs3810115	ENSG00000268225	AC010487.1	-34642	6374	1.04066	701.416	86.4062	5.16778e-08	84	104	0.433333	4.61795e-09	0.417225	0.0649894	9.999e-05	2.34983e-05	0.000852637
chr19	21589486	rs35998933	ENSG00000268278	AC123912.3	-48489	6102	1.0528	171.133	80.1758	1.01227e-07	64	74	0.308333	2.68112e-09	0.748309	0.114483	9.999e-05	9.48902e-06	0.000381595
chr19	7788830	rs36056976	ENSG00000268297	CLEC4GP1	1280	5147	1.04914	629.926	87.9492	5.49889e-08	40	42	0.175	6.7647e-09	-0.834473	0.131671	9.999e-05	2.04659e-05	0.00075713
chr19	57172246	rs111773790	ENSG00000268379	AC025588.1	-2988	4853	1.0553	437.71	84.0625	2.34472e-20	39	42	0.175	6.23485e-24	-1.4337	0.107467	9.999e-05	1.15137e-18	5.36554e-16
chr19	22063550	rs4932951	ENSG00000268535	MTDHP4	354027	6215	1.08136	157.245	79.2188	2.75943e-05	27	30	0.125	2.43614e-06	0.422734	0.0845234	0.00169983	0.00268206	0.0482907
chr19	21570108	rs73025902	ENSG00000268555	AC123912.4	17213	6128	1.06412	159.643	79.4141	7.16671e-07	59	67	0.279167	2.60984e-08	0.671155	0.111062	9.999e-05	6.21519e-05	0.00199327
chr19	51092115	rs12984853	ENSG00000268581	SIGLEC18P	-27873	5301	1.03732	744.424	88.0469	4.24853e-10	72	88	0.366667	2.79129e-11	-0.678804	0.0906291	9.999e-05	1.78018e-07	1.05246e-05
chr19	12420840	rs59762254	ENSG00000268870	AC008758.5	20241	3451	1.07727	248.095	84.0625	4.17617e-14	63	76	0.316667	1.6624e-16	-0.941056	0.0950814	9.999e-05	1.41815e-12	2.32447e-10
chr19	58440326	rs11084545	ENSG00000268912	AC012313.5	-9179	2478	1.05144	132.711	80.5859	4.03651e-17	90	119	0.495833	6.87243e-21	0.912084	0.0765828	9.999e-05	9.6628e-16	2.58037e-13
chr19	20639477	rs8100360	ENSG00000269110	AC010636.2	22105	5647	1.05542	173.768	80.293	1.71824e-05	84	111	0.4625	1.58529e-06	-0.465858	0.0912656	0.0019998	0.0021083	0.0394712
chr19	57851553	rs77458900	ENSG00000269343	ZNF587B	31811	4066	1.06347	296.242	82.3633	4.23858e-06	20	21	0.0875	3.96672e-07	-0.614487	0.113172	0.00029997	0.000798526	0.0179719
chr19	51849996	rs7256792	ENSG00000269483	AC006272.2	-6673	6292	1.01906	764.713	88.2617	2.25127e-07	79	107	0.445833	3.5355e-08	-0.442863	0.0741064	0.00019998	0.000144747	0.00414477
chr19	56540025	rs4801173	ENSG00000269696	AC005498.3	27385	5408	1.05289	709.732	87.2266	5.5597e-10	69	89	0.370833	3.06518e-11	0.668945	0.0895422	9.999e-05	1.76762e-07	1.04764e-05
chr19	9336357	rs10424800	ENSG00000270614	AC011451.2	12345	4318	1.05549	315.333	84.8633	1.45164e-06	81	104	0.433333	1.67592e-07	0.571829	0.10162	0.00029997	0.000291498	0.00763831
chr19	33071239	rs36085438	ENSG00000273420	AC008738.7	-135891	4972	1.04555	489.208	86.7773	4.636e-06	52	60	0.25	8.69558e-07	-0.512639	0.0977078	0.00159984	0.00168291	0.0329466
chr19	24180448	rs111064654	ENSG00000275201	AC074140.1	-699981	4814	1.04774	119.798	80.2539	1.65552e-09	24	26	0.108333	1.65846e-11	0.85442	0.112477	9.999e-05	9.29767e-08	5.8459e-06
chr19	34698086	rs7251541	ENSG00000279329	AC020910.5	-20506	4379	1.04338	492.912	86.2305	7.89936e-07	78	97	0.404167	1.04019e-07	-0.449647	0.0784027	0.00059994	0.000271738	0.00722407
chr19	21960639	rs1859092	ENSG00000279377	AC003973.3	7889	5678	1.08006	153.816	79.5508	4.2772e-06	75	108	0.45	2.49839e-07	-0.511761	0.0924417	9.999e-05	0.000353022	0.00895429
chr20	45817461	rs3848711	ENSG00000064601	CTSA	-72684	4081	1.05308	326.462	84.7266	9.0255e-06	83	117	0.4875	1.40015e-06	-0.252315	0.0491459	0.00159984	0.00210969	0.0394712
chr20	63261160	rs2281566	ENSG00000101198	NKAIN4	11533	5500	1.04711	584.342	85.625	1.25066e-07	77	96	0.4	1.09854e-08	0.439888	0.0705802	9.999e-05	4.57105e-05	0.00150887
chr20	26160690	rs845987	ENSG00000125804	FAM182A	106034	2000	1.02499	48.1488	78.1641	1.78989e-05	42	46	0.191667	1.20238e-06	0.667908	0.129185	0.00059994	0.000714623	0.016328
chr20	35279445	rs2297789	ENSG00000126005	MMP24OS	-1315	2507	1.03946	64.2351	79.1992	1.44114e-06	51	58	0.241667	6.00337e-08	0.556993	0.0950764	9.999e-05	6.30948e-05	0.00201553
chr20	38261876	rs4811625	ENSG00000149633	KIAA1755	-1105	3436	1.04832	253.473	83.2812	3.54804e-07	32	34	0.141667	2.37515e-08	-0.723393	0.119297	9.999e-05	5.61386e-05	0.00182023
chr20	62406099	rs2427323	ENSG00000149679	CABLES2	1185	5678	1.05556	688.935	86.2695	3.97156e-09	82	110	0.458333	2.31448e-10	-0.469364	0.0665485	9.999e-05	1.31058e-06	6.66984e-05
chr20	32026700	rs6061109	ENSG00000171456	ASXL1	-331645	3239	1.05562	186.581	81.1523	2.6943e-06	34	36	0.15	1.8648e-07	-0.428447	0.0764695	0.00019998	0.000321482	0.00833214
chr20	38437497	rs2864145	ENSG00000196756	SNHG17	-2145	3537	1.05915	241.155	82.9492	1.29257e-20	44	55	0.229167	1.52155e-24	-1.11081	0.0814729	9.999e-05	2.79913e-19	1.44622e-16
chr20	32626095	rs10485499	ENSG00000198547	C20orf203	47845	2934	1.04565	195.605	82.6367	1.16455e-07	52	60	0.25	5.4726e-09	-0.534592	0.0837482	9.999e-05	1.37077e-05	0.000525463
chr20	25214758	rs6050445	ENSG00000202414	Y_RNA	59	3930	1.06477	169.361	81.5234	5.73739e-11	91	119	0.495833	3.90614e-13	0.676072	0.0809246	9.999e-05	2.85887e-09	2.42664e-07
chr20	25853437	rs6050936	ENSG00000204556	AL450124.1	-165396	2083	1.03426	61.1476	79.4727	1.51957e-13	76	100	0.416667	1.13671e-16	0.795422	0.0797603	9.999e-05	3.83553e-12	5.91935e-10
chr20	5502760	rs2423103	ENSG00000205181	LINC00654	1852	5595	1.03794	591.896	87.2852	1.18712e-06	43	50	0.208333	1.97773e-07	0.682409	0.122089	0.00049995	0.000524557	0.0125549
chr20	30371231	rs6087264	ENSG00000205611	LINC01597	-84695	355	1.02584	14.0768	80.9961	2.17812e-07	75	97	0.404167	8.27208e-09	-0.613754	0.0975133	9.999e-05	2.18607e-06	0.000103306
chr20	38478582	rs1303566	ENSG00000224635	AL391095.1	-61786	3520	1.06803	246.288	83.2422	1.98111e-08	63	80	0.333333	7.4699e-10	0.603059	0.0885873	9.999e-05	2.06019e-06	9.81241e-05
chr20	60138916	rs6100747	ENSG00000228340	MIR646HG	51075	4349	1.06275	543.509	85.7227	3.26332e-06	21	22	0.0916667	4.95187e-07	0.977282	0.18171	0.00089991	0.00115823	0.0244335
chr20	5502760	rs2423103	ENSG00000230563	AL121757.1	31552	5574	1.01504	581.862	87.0508	1.50452e-14	43	50	0.208333	1.69396e-16	-1.01913	0.103009	9.999e-05	5.93113e-12	8.86562e-10
chr20	30319867	rs73242079	ENSG00000238151	MLLT10P1	83516	571	1.03254	18.2968	79.0625	2.02455e-10	60	74	0.308333	8.26649e-13	-0.857961	0.104581	9.999e-05	1.94376e-09	1.70468e-07
chr20	38523246	rs11699660	ENSG00000275401	AL391095.3	-104045	3537	1.04117	246.096	83.6523	1.33585e-08	63	80	0.333333	5.14109e-10	0.720946	0.104696	9.999e-05	1.92029e-06	9.21999e-05
chr20	63251332	rs6062865	ENSG00000275620	FLJ16779	-2647	5514	1.07168	580.51	84.6094	3.3831e-10	52	66	0.275	8.46566e-12	0.449919	0.058178	9.999e-05	6.28853e-08	4.08354e-06
chr20	25382955	rs6107033	ENSG00000276952	AL121772.3	-97368	3810	1.05528	168.296	81.7383	1.92742e-06	83	99	0.4125	1.37314e-07	0.482811	0.0851164	9.999e-05	0.000203057	0.00561816
chr20	38261876	rs4811625	ENSG00000277829	AL031651.2	-28078	3422	1.04499	267.794	84.375	1.30728e-06	32	34	0.141667	1.36401e-07	-0.772035	0.136068	9.999e-05	0.000239938	0.00648015
chr20	31970744	rs8120417	ENSG00000278012	AL031658.2	562	2752	1.06389	125.788	79.9805	1.37606e-05	54	64	0.266667	1.14809e-06	0.410381	0.0792075	0.00079992	0.0011201	0.0238754
chr21	43417671	rs430552	ENSG00000142178	SIK1	9456	5020	1.06259	463.494	84.1406	8.59273e-09	58	70	0.291667	3.42175e-10	0.618027	0.0886522	9.999e-05	1.77898e-06	8.69969e-05
chr21	33476210	rs2843974	ENSG00000142188	TMEM50B	3800	3930	1.03703	403.997	85.957	1.41869e-06	54	66	0.275	1.95611e-07	0.40402	0.0722502	0.00039996	0.000427688	0.0105553
chr21	29067909	rs73192133	ENSG00000156261	CCT8	5887	4516	1.08366	207.991	80.6836	3.28619e-07	36	41	0.170833	1.28511e-08	-0.404278	0.065224	9.999e-05	2.95151e-05	0.00103463
chr21	37011696	rs2843963	ENSG00000159267	HLCS	-21461	4799	1.05083	354.965	83.75	5.95738e-06	49	57	0.2375	7.4191e-07	-0.66996	0.126792	0.00149985	0.00151062	0.0303487
chr21	43065240	rs234706	ENSG00000160200	CBS	11702	5333	1.05686	599.727	86.4453	1.73477e-10	70	84	0.35	6.51243e-12	0.612142	0.0786128	9.999e-05	4.0671e-08	2.75389e-06
chr21	44144178	rs3788108	ENSG00000160221	C21orf33	10572	4638	1.06386	512.483	84.9805	1.06153e-26	41	46	0.191667	3.7778e-31	1.19165	0.0703378	9.999e-05	1.72868e-25	4.1085e-22
chr21	46173570	rs4818827	ENSG00000160282	FTCD	-18004	4185	1.06299	266.089	81.3477	2.32715e-08	62	72	0.3	5.77214e-10	-0.693559	0.101076	9.999e-05	2.82966e-06	0.000129579
chr21	46179366	rs8133205	ENSG00000160284	SPATC1L	5109	4149	1.0786	258.941	80.7227	3.68958e-12	47	52	0.216667	1.00762e-14	0.823266	0.0906304	9.999e-05	1.80292e-10	1.9477e-08
chr21	45284264	rs59081765	ENSG00000160294	MCM3AP	1002032	4005	1.06212	257.556	82.0508	6.12992e-06	13	13	0.0541667	5.89321e-07	-0.82477	0.154517	0.00029997	0.00102812	0.0223151
chr21	46289019	rs56840278	ENSG00000182362	YBEY	2681	3820	1.0511	257.197	82.4414	2.96731e-14	67	84	0.35	5.55988e-17	0.878625	0.0868693	9.999e-05	2.01736e-12	3.23959e-10
chr21	37060321	rs2249828	ENSG00000185808	PIGP	12848	4830	1.05243	437.716	85.3516	6.13701e-06	68	82	0.341667	9.76455e-07	-0.471463	0.09033	0.00169983	0.00192217	0.0366348
chr21	45293177	rs2838867	ENSG00000215447	BX322557.1	5124	5183	1.04911	556.38	86.7969	2.41082e-10	61	68	0.283333	1.04858e-11	0.711198	0.0924843	9.999e-05	6.03539e-08	3.9407e-06
chr21	45293177	rs2838867	ENSG00000223768	LINC00205	-109	5193	1.06302	497.162	84.7266	4.44713e-14	61	68	0.283333	2.34903e-16	0.540727	0.0550141	9.999e-05	4.5807e-12	7.02375e-10
chr21	39101271	rs724732	ENSG00000223806	LINC00114	-353812	4955	1.04043	511.632	86.3867	3.94776e-06	22	25	0.104167	6.82448e-07	-0.786307	0.148262	0.00089991	0.00154269	0.0308106
chr21	36967155	rs13046468	ENSG00000224790	AP000704.1	642	4914	1.04802	411.72	85.3125	1.37247e-06	77	104	0.433333	1.69198e-07	0.551969	0.0981281	0.00019998	0.000386289	0.00968441
chr21	41111102	rs56767850	ENSG00000226496	LINC00323	37030	5930	1.03839	872.938	88.5742	1.0268e-06	38	41	0.170833	2.06179e-07	-0.505511	0.090594	0.00079992	0.000673022	0.015529
chr21	44128915	rs2838490	ENSG00000241945	PWP2	21624	4644	1.05354	526.302	85.5273	3.22902e-11	54	67	0.279167	7.06663e-13	0.83926	0.101909	9.999e-05	6.36912e-09	5.04577e-07
chr22	17199629	rs17807317	ENSG00000093072	ADA2	22359	3558	1.03862	450.814	87.6562	1.99442e-12	79	106	0.441667	5.63009e-14	-0.767517	0.0878016	9.999e-05	3.95556e-10	4.00045e-08
chr22	23924767	rs5751776	ENSG00000099974	DDTL	-42135	4107	1.06286	336.972	83.6914	1.82736e-17	91	118	0.491667	1.40162e-20	0.912116	0.0775201	9.999e-05	7.65666e-16	2.12492e-13
chr22	23924767	rs5751776	ENSG00000099977	DDT	55701	4110	1.06387	369.792	85.6445	2.3695e-10	91	118	0.491667	7.46814e-12	-0.550741	0.0709812	9.999e-05	3.01746e-08	2.07269e-06
chr22	24424300	rs9624470	ENSG00000100024	UPB1	-69808	4020	1.06436	355.692	84.2383	8.96752e-06	91	120	0.5	1.29487e-06	0.533279	0.103498	0.0019998	0.00213812	0.0399497
chr22	21980130	rs9610796	ENSG00000100038	TOP3B	2685	2137	1.04509	205.848	85.2734	1.40774e-06	33	34	0.141667	1.73152e-07	0.464892	0.082725	0.00019998	0.000196769	0.00546326
chr22	19144867	rs1936950	ENSG00000100084	HIRA	302582	3452	1.05629	337.326	85.4883	9.90749e-06	21	23	0.0958333	1.73942e-06	0.608401	0.119711	0.00209979	0.00236137	0.0434717
chr22	42121632	rs5758587	ENSG00000100197	CYP2D6	9273	4134	1.07236	212.182	80.0977	1.00174e-05	84	112	0.466667	7.8879e-07	-0.394345	0.0748345	0.00049995	0.00131728	0.0271295
chr22	43180468	rs35910939	ENSG00000100304	TTLL12	6664	5160	1.05895	480.347	84.375	3.79221e-08	72	92	0.383333	2.09044e-09	0.275112	0.04175	9.999e-05	9.3277e-06	0.000376382
chr22	36202665	rs6000186	ENSG00000100336	APOL4	2174	4560	1.06161	527.524	86.1914	1.62652e-08	28	28	0.116667	1.16043e-09	1.08078	0.160963	9.999e-05	4.0696e-06	0.000178782
chr22	45402074	rs4605479	ENSG00000100376	FAM118A	93105	5533	1.02463	780.564	88.6914	9.40061e-23	23	24	0.1	1.83992e-25	-1.50737	0.10708	9.999e-05	2.45259e-20	1.53395e-17
chr22	23918956	rs915590	ENSG00000133433	GSTT2B	42229	4118	1.0712	351.261	84.1992	1.48235e-09	40	44	0.183333	4.33374e-11	0.908272	0.122746	9.999e-05	1.80081e-07	1.06202e-05
chr22	37193028	rs62235065	ENSG00000133466	C1QTNF6	6356	4798	1.0417	511.786	85.7031	7.36957e-07	54	62	0.258333	8.76593e-08	0.767305	0.132899	9.999e-05	0.000266578	0.00711075
chr22	21627960	rs878825	ENSG00000161180	CCDC116	-4757	2640	1.0346	238.673	86.5625	1.69603e-06	52	63	0.2625	2.65091e-07	0.614193	0.111217	0.00039996	0.000304278	0.00792948
chr22	17074025	rs1114450	ENSG00000177663	IL17RA	-10930	3384	1.04751	416.218	87.1875	7.81492e-06	85	105	0.4375	1.67516e-06	-0.441366	0.0866908	0.00209979	0.00242285	0.0442947
chr22	41948404	rs5996092	ENSG00000183066	WBP2NL	-50322	3994	1.05829	188.984	80.293	1.33898e-07	81	118	0.491667	3.8945e-09	0.494998	0.0766667	9.999e-05	1.33085e-05	0.000513473
chr22	38669167	rs3788545	ENSG00000184949	FAM227A	-12539	3793	1.0871	283.281	82.832	6.33085e-10	66	81	0.3375	1.07677e-11	-0.600236	0.0781097	9.999e-05	4.4574e-08	2.99259e-06
chr22	41996087	rs55758879	ENSG00000184983	NDUFA6	94867	4072	1.04717	204.29	81.1914	3.16865e-07	12	12	0.05	1.36476e-08	-0.896062	0.144872	9.999e-05	4.02334e-05	0.00135826
chr22	23646070	rs6003820	ENSG00000189269	DRICH1	-13750	3404	1.04917	289.238	85.4102	1.50059e-10	79	105	0.4375	4.10036e-12	0.675146	0.0856715	9.999e-05	1.84568e-08	1.31729e-06
chr22	50555378	rs131773	ENSG00000205559	CHKB-AS1	-27649	2942	1.07073	262.225	81.6211	3.39024e-07	49	57	0.2375	1.6181e-08	0.593394	0.0965184	9.999e-05	4.45373e-05	0.00147836
chr22	23625706	rs9624234	ENSG00000211683	AP000346.1	13234	3413	1.05257	265.402	83.9453	2.04372e-08	35	41	0.170833	9.12895e-10	0.804236	0.118878	9.999e-05	2.80223e-06	0.000128571
chr22	23924767	rs5751776	ENSG00000218537	MIF-AS1	-25838	4112	1.05636	363.988	85.5078	2.27162e-22	91	118	0.491667	6.62078e-26	-1.08884	0.0761802	9.999e-05	6.77885e-21	4.4753e-18
chr22	21927265	rs240064	ENSG00000224086	AC245452.1	-11029	2132	1.04259	206.351	85.5664	1.05977e-07	85	111	0.4625	8.95448e-09	0.351703	0.0560317	9.999e-05	1.35925e-05	0.000522284
chr22	41980960	rs4822077	ENSG00000226450	CYP2D8P	174040	4147	1.06989	227.355	81.3086	1.56762e-05	27	30	0.125	1.64769e-06	0.496066	0.0973593	0.00219978	0.00232612	0.0429225
chr22	42157347	rs5751230	ENSG00000227370	AC254562.1	24803	4142	1.05392	227.649	81.5234	9.72718e-06	39	46	0.191667	9.50937e-07	-0.540326	0.1034	0.00129987	0.00155368	0.0310041
chr22	23628521	rs8139592	ENSG00000228315	GUSBP11	88834	3441	1.05708	269.625	84.0039	3.27925e-06	56	68	0.283333	3.80333e-07	0.418949	0.0770215	0.00069993	0.00057697	0.0136445
chr22	23726460	rs112783647	ENSG00000230947	AP000356.1	-871595	3909	1.05687	380.345	85.6055	1.40925e-07	33	37	0.154167	1.25744e-08	-0.620245	0.0999903	9.999e-05	2.98826e-05	0.00104597
chr22	43206996	rs116917780	ENSG00000233157	Z97055.1	552913	5904	1.03089	787.894	88.3398	1.46143e-06	13	14	0.0583333	2.95791e-07	0.725571	0.131987	0.00069993	0.000921336	0.0203316
chr22	42157347	rs5751230	ENSG00000237037	NDUFA6-AS1	66415	4077	1.07709	200.119	79.9219	9.23401e-06	39	46	0.191667	6.93215e-07	-0.587246	0.110805	0.00079992	0.00109815	0.0235554
chr22	19033903	rs3865707	ENSG00000241527	CA15P1	660	3098	1.03732	349.981	86.9531	4.76028e-08	60	67	0.279167	4.69922e-09	0.814993	0.127022	9.999e-05	1.08718e-05	0.000430645
chr22	46762547	rs2295441	ENSG00000260708	AL118516.1	15	4887	1.06605	450.551	84.4922	1.09475e-10	61	78	0.325	2.16184e-12	0.695968	0.0868861	9.999e-05	1.57678e-08	1.15307e-06
chr22	23650593	rs35973846	ENSG00000272578	AP000347.1	66762	3439	1.07589	263.353	83.125	9.93448e-07	35	41	0.170833	7.90391e-08	-0.61385	0.105894	9.999e-05	0.000135241	0.0039198
chr22	23635894	rs9306386	ENSG00000272733	AP000345.2	-52036	3360	1.04487	285.122	85.957	1.7578e-09	79	103	0.429167	8.33905e-11	0.662808	0.0912364	9.999e-05	2.56358e-07	1.46686e-05
chr22	23924767	rs5751776	ENSG00000272787	AC253536.6	-44445	4106	1.05108	368.271	85.4492	1.64584e-13	91	118	0.491667	1.44845e-15	0.986092	0.104144	9.999e-05	1.782e-11	2.3529e-09
chr22	25459662	rs6004655	ENSG00000272942	AL022324.3	-24593	4328	1.03832	514.499	86.6016	3.49192e-07	37	43	0.179167	4.3317e-08	1.03246	0.174079	9.999e-05	0.000126957	0.00372512
chr22	25489386	rs6004673	ENSG00000272977	AL008721.2	13167	4366	1.04957	513.733	86.1914	7.23744e-15	37	43	0.179167	5.13723e-17	1.0243	0.101115	9.999e-05	9.87109e-13	1.66385e-10
chr22	50200073	rs5771096	ENSG00000273253	AL022328.4	763	4414	1.05514	488.266	85.1953	2.60927e-07	13	14	0.0583333	2.38358e-08	0.887275	0.146342	9.999e-05	7.58314e-05	0.00237452
chr22	23924767	rs5751776	ENSG00000273295	AP000350.6	-17700	4121	1.0783	345.466	83.9844	2.38042e-32	91	118	0.491667	3.18214e-38	-1.17451	0.0562746	9.999e-05	4.19367e-32	2.49174e-28

## Sheet: TblS3
Table S3: Top eQTL info for all significant eTranscripts. Slope corresponds to expression / dosage of alt allele (as defined by the HRC version 1.1). For all eQTL, see https://doi.org/10.6084/m9.figshare.6881825.
Chromosome	Position	rsID	ENSEMBL_transcriptID	ENSEMBL_geneID	SYMBOL	TSS_distance	num_var	beta_shape1	beta_shape2	true_df	pval_true_df	minor_allele_samples	minor_allele_count	maf	pval_nominal	slope	slope_se	pval_perm	pval_beta	qval
chr1	24403742	rs3951726	ENST00000003583	ENSG00000001460	STPG1	9982	3608	1.03397	358.834	86.25	4.97629e-07	70	89	0.370833	6.12073e-08	-0.322387	0.0550709	0.00029997	0.000131238	0.00726012
chr1	91517617	rs13447526	ENST00000234626	ENSG00000097046	CDC7	16723	3935	1.05424	234.222	82.1484	1.83073e-20	62	85	0.354167	1.38511e-24	0.667537	0.0488907	9.999e-05	4.78593e-19	5.92466e-16
chr1	197735587	rs17641524	ENST00000235453	ENSG00000213047	DENND1B	39604	2978	1.03148	128.782	81.8555	2.96063e-07	40	41	0.170833	1.43885e-08	-0.930866	0.150781	9.999e-05	2.73053e-05	0.00183017
chr1	147223423	rs17356024	ENST00000254101	ENSG00000131791	PRKAB2	-50880	1138	1.03951	90.0574	83.418	4.67923e-09	12	12	0.05	1.38846e-10	-0.939438	0.131221	9.999e-05	2.31968e-07	2.63007e-05
chr1	109740350	rs1332018	ENST00000256594	ENSG00000134202	GSTM3	165	3977	1.03845	410.319	85.8594	2.07392e-07	81	98	0.408333	2.06888e-08	-0.452902	0.0743176	9.999e-05	5.83644e-05	0.0035924
chr1	179889309	rs2245425	ENST00000271583	ENSG00000143337	TOR1AIP1	7011	4475	1.05526	202.453	81.8945	3.01824e-14	76	92	0.383333	4.47086e-17	0.921981	0.0907682	9.999e-05	1.43187e-12	4.92098e-10
chr1	153822475	rs116605491	ENST00000271854	ENSG00000143552	NUP210L	332640	3452	1.03031	275.744	85.9375	3.10319e-07	14	14	0.0583333	3.35002e-08	-1.68878	0.282028	0.00019998	6.35842e-05	0.00386466
chr1	15735091	rs11577746	ENST00000294454	ENSG00000162461	SLC25A34	-1315	4640	1.045	376.859	85.0391	3.99074e-08	64	81	0.3375	2.56468e-09	0.439939	0.0672082	9.999e-05	8.94709e-06	0.000684262
chr1	99851033	rs2307130	ENST00000294724	ENSG00000162688	AGL	543	4057	1.05694	238.343	83.6133	4.70656e-09	72	90	0.375	1.46908e-10	0.548231	0.0767027	9.999e-05	5.01467e-07	5.34123e-05
chr1	121418442	rs10903164	ENST00000304465	ENSG00000171943	SRGAP2C	231339	75	0.929771	4.59363	100.469	5.5795e-13	71	84	0.35	6.31688e-13	0.92885	0.11248	9.999e-05	1.70606e-11	4.71469e-09
chr1	109690525	rs1056806	ENST00000309851	ENSG00000134184	GSTM1	2704	3956	1.0473	385.065	84.1016	1.30035e-06	29	29	0.120833	1.2933e-07	-1.09591	0.19274	0.00049995	0.000342311	0.0164273
chr1	46309111	rs41292543	ENST00000311672	ENSG00000173660	UQCRH	5479	3288	1.05857	148.058	81.8164	6.67536e-09	21	22	0.0916667	1.41353e-10	0.757986	0.105931	9.999e-05	4.2861e-07	4.60974e-05
chr1	148948736	rs1747906	ENST00000313431	ENSG00000178104	PDE4DIP	-3389	175	1.00694	27.8489	89.1797	2.75731e-06	68	84	0.35	6.83974e-07	-0.470715	0.0887645	0.00019998	7.16946e-05	0.00429309
chr1	247937246	rs61857507	ENST00000318104	ENSG00000177233	OR2M1P	-184687	4584	1.06966	310.953	83.3008	5.08474e-06	79	100	0.416667	5.73187e-07	-0.553699	0.103607	0.00049995	0.000977417	0.0390058
chr1	21487897	rs6680125	ENST00000318220	ENSG00000142794	NBPF3	47759	4531	1.06824	375.274	82.9492	6.47352e-13	47	55	0.229167	2.82416e-15	0.964748	0.103334	9.999e-05	5.20343e-11	1.2989e-08
chr1	21434816	rs4079441	ENST00000318249	ENSG00000142794	NBPF3	-5498	4532	1.04878	355.547	82.1875	1.7776e-08	47	57	0.2375	5.09797e-10	0.777241	0.112842	9.999e-05	3.45026e-06	0.000297707
chr1	196876391	rs6695525	ENST00000320493	ENSG00000244414	CFHR1	56633	3308	1.03486	144.8	84.8047	5.16916e-08	81	107	0.445833	3.30418e-09	-0.683055	0.105219	9.999e-05	4.88664e-06	0.000403289
chr1	200679993	rs4072551	ENST00000331314	ENSG00000118197	DDX59	-10025	4711	1.05856	395.396	84.1992	4.14969e-07	83	106	0.441667	3.40867e-08	0.346007	0.0578208	9.999e-05	9.59794e-05	0.00555268
chr1	228109044	rs849749	ENST00000336520	ENSG00000162910	MRPL55	254	4351	1.04568	210.762	81.5625	2.68228e-06	66	74	0.308333	1.99133e-07	-0.635621	0.11375	0.00059994	0.000393733	0.0184999
chr1	246997193	rs2818893	ENST00000339986	ENSG00000197472	ZNF695	10862	6099	1.05658	423.395	83.1836	3.87637e-09	27	27	0.1125	1.04392e-10	-0.749837	0.10388	9.999e-05	7.53446e-07	7.75943e-05
chr1	109690525	rs1056806	ENST00000349334	ENSG00000134184	GSTM1	2684	3956	1.03941	334.07	80.8789	3.95359e-08	29	29	0.120833	9.88228e-10	-1.09587	0.162388	9.999e-05	8.33938e-06	0.000643992
chr1	230755502	rs2493145	ENST00000354537	ENSG00000135773	CAPN9	8086	4656	1.03626	407.992	84.2188	4.24068e-08	78	93	0.3875	2.30536e-09	-0.704273	0.107217	0.00019998	1.1445e-05	0.000844573
chr1	247937031	rs6701018	ENST00000355281	ENSG00000197454	OR2L5	-84918	4901	1.08029	306.462	81.8164	2.71478e-08	77	93	0.3875	7.79881e-10	0.702358	0.103312	9.999e-05	3.13821e-06	0.000273702
chr1	155231273	rs3768566	ENST00000355379	ENSG00000116521	SCAMP3	31156	2473	1.05849	206.058	82.5586	4.53098e-06	71	87	0.3625	4.43697e-07	-0.500179	0.0925619	0.00029997	0.000604786	0.0264115
chr1	1734263	rs2281175	ENST00000355439	ENSG00000215790	SLC35E2	11655	3356	1.05916	289.117	83.0078	2.14596e-21	59	83	0.345833	1.81977e-25	-0.909331	0.0645862	9.999e-05	5.06114e-20	7.67505e-17
chr1	247937031	rs6701018	ENST00000357191	ENSG00000196936		-11828	5066	1.06033	334.76	83.4766	4.61781e-08	77	93	0.3875	2.16638e-09	0.739684	0.112381	9.999e-05	7.71594e-06	0.000601607
chr1	247937031	rs6701018	ENST00000358120	ENSG00000196071	OR2L13	-161619	4632	1.06854	300.258	82.4414	8.34614e-07	77	93	0.3875	5.65762e-08	0.5857	0.0997513	9.999e-05	0.000137703	0.00756945
chr1	150751271	rs3768018	ENST00000358595	ENSG00000143437	ARNT	125496	2612	1.04816	131.927	83.2227	7.12398e-07	69	87	0.3625	5.40495e-08	-0.644861	0.109637	9.999e-05	5.88837e-05	0.00361885
chr1	183643582	rs1174689	ENST00000359856	ENSG00000162704	ARPC5	-7857	3974	1.05348	210.306	83.1055	7.7118e-07	66	82	0.341667	5.81601e-08	-0.516257	0.0880166	9.999e-05	9.9343e-05	0.00572543
chr1	247937246	rs61857507	ENST00000359959	ENSG00000198128	OR2L3	-123437	4786	1.04702	312.511	83.6914	9.51407e-07	79	100	0.416667	8.30847e-08	-0.597221	0.103225	9.999e-05	0.000198812	0.0103695
chr1	26174754	rs2802345	ENST00000361530	ENSG00000142675	CNKSR1	-2650	2995	1.06162	160.703	81.4258	6.87643e-06	73	94	0.391667	6.13563e-07	-0.443721	0.0832755	0.00069993	0.000706633	0.0300374
chr1	11907848	rs6662295	ENST00000362477	ENSG00000199347	RNU5E-1	-305	3645	1.01727	318.175	85	2.94729e-17	85	112	0.466667	4.83716e-20	0.861947	0.074839	9.999e-05	5.32885e-15	2.91208e-12
chr1	10394891	rs12142043	ENST00000362692	ENSG00000199562	RNU6-37P	95924	3183	1.06874	304.834	83.6719	1.60421e-06	31	33	0.1375	1.54112e-07	0.747767	0.132437	9.999e-05	0.000280821	0.0138828
chr1	247937246	rs61857507	ENST00000364112	ENSG00000200982	Y_RNA	-108543	4832	1.05289	331.496	84.375	1.88724e-07	79	100	0.416667	1.39005e-08	-0.575843	0.0931608	9.999e-05	3.66353e-05	0.00236787
chr1	247937031	rs6701018	ENST00000366479	ENSG00000203663	OR2L2	-101238	4857	1.06782	305.926	82.4219	3.27309e-06	77	93	0.3875	2.932e-07	0.579729	0.105418	0.00029997	0.000608005	0.0265139
chr1	247937031	rs6701018	ENST00000366480	ENSG00000187080	OR2AK2	-28203	5041	1.07796	319.445	82.8516	6.70016e-06	77	93	0.3875	7.43604e-07	0.573956	0.108634	0.00129987	0.00127875	0.0481038
chr1	244996520	rs644341	ENST00000366523	ENSG00000203666	EFCAB2	26650	5080	1.02012	629.341	86.9727	1.31872e-06	77	100	0.416667	2.12078e-07	0.474773	0.0851837	0.00049995	0.000713075	0.0302901
chr1	236545668	rs2243960	ENST00000366583	ENSG00000116977	LGALS8	21678	5298	1.04316	512.541	86.1133	2.44092e-07	80	105	0.4375	2.62089e-08	-0.478942	0.079267	0.00019998	8.33005e-05	0.00491288
chr1	235398442	rs78334653	ENST00000366600	ENSG00000162885	B3GALNT2	106038	4491	1.06047	428.244	85.7812	1.68462e-06	29	31	0.129167	2.31983e-07	0.573255	0.103233	0.00029997	0.000453395	0.0208272
chr1	232978862	rs35690547	ENST00000366628	ENSG00000135778	NTPCR	28237	5222	1.05656	544.907	86.543	9.16672e-11	23	24	0.1	3.20783e-12	-1.11007	0.139977	9.999e-05	1.88251e-08	2.76826e-06
chr1	231264928	rs542321	ENST00000366647	ENSG00000116906	GNPAT	23717	4754	1.04755	467.525	85.1367	2.17398e-06	85	119	0.495833	2.81301e-07	0.221642	0.0402338	0.00069993	0.000716955	0.0304336
chr1	226894149	rs2855562	ENST00000366779	ENSG00000163050	COQ8A	-3388	4388	1.06201	227.448	81.9922	7.10563e-08	87	108	0.45	2.61613e-09	0.370667	0.0566624	9.999e-05	7.93438e-06	0.000616247
chr1	223652915	rs12132899	ENST00000366872	ENSG00000203697	CAPN8	12818	3712	1.02201	187.824	78.4961	1.19449e-09	12	12	0.05	6.50725e-12	-1.61976	0.208009	9.999e-05	1.58685e-07	1.88184e-05
chr1	223652915	rs12132899	ENST00000366873	ENSG00000203697	CAPN8	12807	3688	1.07738	244.612	83.2227	1.43787e-06	12	12	0.05	1.25152e-07	-1.4091	0.2475	0.00039996	0.000183608	0.00968471
chr1	207787363	rs4844619	ENST00000367042	ENSG00000117335	CD46	35305	3668	1.0437	368.427	86.3867	7.01689e-11	42	45	0.1875	2.25212e-12	0.901387	0.112647	9.999e-05	1.18209e-08	1.84093e-06
chr1	201302337	rs7548283	ENST00000367287	ENSG00000134375	TIMM17A	-653155	4253	1.05593	444.034	86.0742	3.16511e-06	11	13	0.0541667	5.04438e-07	-0.469476	0.0873615	0.00149985	0.00094905	0.0380239
chr1	200888681	rs3753956	ENST00000367342	ENSG00000163362	INAVA	-2661	4665	1.04855	436.042	85.8203	3.55879e-06	81	110	0.458333	5.55828e-07	-0.383123	0.0715932	0.00079992	0.00110886	0.0429926
chr1	182590629	rs12041279	ENST00000367559	ENSG00000135828	RNASEL	-1374	3782	1.0389	222.003	83.4375	4.19049e-23	49	60	0.25	2.17045e-27	-1.10935	0.0738392	9.999e-05	1.52065e-21	2.9755e-18
chr1	181819511	rs605863	ENST00000367570	ENSG00000198216	CACNA1E	335930	3952	1.03877	303.536	84.2188	3.6285e-07	72	94	0.391667	2.91922e-08	-0.38197	0.0634674	0.00019998	7.606e-05	0.0045299
chr1	173611164	rs61828917	ENST00000367714	ENSG00000162753	SLC9C2	-8071	2932	1.05822	154.95	83.1445	2.1129e-11	35	36	0.15	1.99438e-13	-1.04757	0.123404	9.999e-05	1.02333e-09	1.99274e-07
chr1	169148295	rs1200161	ENST00000367811	ENSG00000143156	NME7	219671	5288	1.05327	307.487	83.4766	2.43163e-07	62	71	0.295833	1.57184e-08	0.454494	0.0738494	9.999e-05	4.40314e-05	0.00278508
chr1	165628074	rs10733045	ENST00000367883	ENSG00000143198	MGST3	-3990	4593	1.06663	415.729	85.1172	4.1407e-08	75	102	0.425	2.72328e-09	0.671964	0.102855	9.999e-05	8.04715e-06	0.000623808
chr1	161041001	rs2073657	ENST00000368020	ENSG00000158773	USF1	3939	3683	1.05243	333.653	85.8203	3.75451e-06	85	118	0.491667	5.91431e-07	0.603442	0.113069	0.00129987	0.000861836	0.0351212
chr1	158815317	rs857787	ENST00000368141	ENSG00000163563	MNDA	-16001	5048	1.06833	350.896	84.5117	2.19179e-06	82	105	0.4375	2.5659e-07	-0.455295	0.0823329	0.00029997	0.000456953	0.0209589
chr1	156330892	rs10908503	ENST00000368262	ENSG00000163468	CCT3	7354	2759	1.04819	227.551	85.3711	4.95816e-06	53	58	0.241667	7.63723e-07	0.655059	0.124132	0.00029997	0.000796113	0.0329745
chr1	156263688	rs4661036	ENST00000368272	ENSG00000242252	BGLAP	21725	2646	1.03988	205.09	84.375	5.45036e-06	54	60	0.25	7.34462e-07	-0.653275	0.123579	0.00069993	0.000837375	0.0343435
chr1	156236330	rs1052067	ENST00000368279	ENSG00000160783	PMF1	23336	2564	1.05297	200.827	84.4141	1.09929e-13	59	67	0.279167	6.03246e-16	-1.01319	0.10508	9.999e-05	5.88058e-12	1.82927e-09
chr1	154206248	rs41305088	ENST00000368559	ENSG00000143552	NUP210L	-51133	3452	1.00422	200.126	79.5117	5.38964e-08	17	17	0.0708333	1.04578e-09	-1.34184	0.19919	9.999e-05	1.02596e-05	0.000768788
chr1	153640739	rs11580122	ENST00000368694	ENSG00000160679	CHTOP	6689	3651	1.0455	186.084	83.5156	1.10861e-16	72	94	0.391667	1.1032e-19	0.716218	0.0630907	9.999e-05	4.82162e-15	2.64682e-12
chr1	150889484	rs10399947	ENST00000368947	ENSG00000143412	ANXA9	-92534	2856	1.03244	151.234	84.2773	6.33556e-07	78	104	0.433333	5.70194e-08	-0.634878	0.108159	9.999e-05	6.9986e-05	0.00421611
chr1	119722821	rs532303	ENST00000369409	ENSG00000092621	PHGDH	10933	2497	1.04746	161.68	82.7344	1.08867e-05	65	76	0.316667	1.30827e-06	0.350853	0.0681251	0.00079992	0.0012749	0.0480185
chr1	114087140	rs4641311	ENST00000369535	ENSG00000213281	NRAS	629753	3936	1.03588	320.551	84.3555	9.98351e-08	61	68	0.283333	6.52892e-09	0.362962	0.0572022	9.999e-05	2.1734e-05	0.00149643
chr1	88958237	rs6682686	ENST00000370491	ENSG00000137944	KYAT3	34538	3447	1.07173	205.157	82.3828	6.67737e-09	76	103	0.429167	1.63565e-10	0.559317	0.0784985	9.999e-05	5.03854e-07	5.36195e-05
chr1	74113157	rs67635562	ENST00000370893	ENSG00000259030	FPGT-TNNI3K	-85108	3518	1.06277	152.536	82.0703	5.8644e-06	70	93	0.3875	5.60287e-07	-0.515342	0.0963342	0.00039996	0.00055986	0.0247549
chr1	74203316	rs792307	ENST00000370898	ENSG00000254685	FPGT	5103	3518	1.05736	154.702	82.4805	9.81173e-10	75	95	0.395833	1.65274e-11	0.382339	0.0503268	9.999e-05	6.01464e-08	7.8208e-06
chr1	74216575	rs495027	ENST00000370911	ENSG00000162620	LRRIQ3	-18429	3520	1.05472	146.028	81.4062	6.00635e-06	75	95	0.395833	5.18566e-07	0.529546	0.0986573	0.00029997	0.000582382	0.0256175
chr1	57886800	rs1202826	ENST00000371225	ENSG00000184292	TACSTD2	690972	4383	1.0521	369.011	85.332	3.41365e-06	43	52	0.216667	4.9133e-07	-0.535138	0.0994668	0.00079992	0.000868923	0.0353624
chr1	58520078	rs7355166	ENST00000371226	ENSG00000162600	OMA1	26721	4445	1.05666	354.541	84.668	2.10352e-11	61	68	0.283333	3.26263e-13	0.676692	0.0806505	9.999e-05	2.51925e-09	4.52783e-07
chr1	46126748	rs785499	ENST00000372009	ENSG00000086015	MAST2	120414	3079	1.03956	126.556	81.8359	1.04089e-14	66	80	0.333333	1.18937e-17	-0.827992	0.079461	9.999e-05	4.38801e-13	1.67931e-10
chr1	45554982	rs2991974	ENST00000372070	ENSG00000117448	AKR1A1	4438	3212	1.0666	133.522	80.6641	4.39665e-09	85	113	0.470833	6.2375e-11	0.432185	0.0590041	9.999e-05	2.19262e-07	2.49534e-05
chr1	40315366	rs1846158	ENST00000372748	ENSG00000049089	COL9A2	1927	3842	1.02267	306.136	84.9609	2.53348e-11	34	37	0.154167	4.45747e-13	0.706922	0.0848863	9.999e-05	5.03012e-09	8.45209e-07
chr1	39059752	rs2147591	ENST00000372967	ENSG00000168653	NDUFS5	33433	3551	1.01763	397.675	87.4805	7.04798e-16	48	56	0.233333	6.09708e-18	0.891106	0.0844432	9.999e-05	1.67096e-13	6.87175e-11
chr1	39028357	rs11205582	ENST00000372969	ENSG00000168653	NDUFS5	2038	3551	1.06349	355.251	84.6289	3.62964e-31	48	56	0.233333	1.51225e-36	-1.20709	0.0606673	9.999e-05	2.12643e-30	3.68533e-26
chr1	19906593	rs10916668	ENST00000375120	ENSG00000169914	OTUD3	24079	4900	1.06115	427.124	84.7656	9.19147e-08	14	14	0.0583333	6.4452e-09	-1.37779	0.217043	9.999e-05	2.05487e-05	0.00142208
chr1	6725497	rs277683	ENST00000377627	ENSG00000041988	THAP3	100304	4407	1.07195	421.039	83.8867	1.19565e-07	75	100	0.416667	7.33808e-09	-0.514709	0.0814415	9.999e-05	2.39222e-05	0.00163044
chr1	2351722	rs2840525	ENST00000378736	ENSG00000160072	ATAD3B	872672	3083	1.05896	282.105	83.3203	5.73907e-06	47	59	0.245833	6.6429e-07	-0.745397	0.140382	0.00079992	0.00107919	0.0421521
chr1	968785	rs28391282	ENST00000379410	ENSG00000187583	PLEKHN1	2287	1891	1.02006	124.946	80.4102	1.92423e-07	14	16	0.0666667	6.26113e-09	-1.30502	0.205377	9.999e-05	1.92571e-05	0.00134497
chr1	152189630	rs12130219	ENST00000392688	ENSG00000237975	FLG-AS1	-123830	3745	1.03168	217.576	84.2773	1.21369e-16	52	60	0.25	1.79401e-19	-1.04557	0.0928984	9.999e-05	9.67609e-15	5.05982e-12
chr1	22052867	rs16860621	ENST00000400259	ENSG00000070831	CDC42	239	4495	1.03133	470.579	86.5234	6.59311e-11	28	28	0.116667	2.1813e-12	-1.16207	0.145108	9.999e-05	1.78078e-08	2.63463e-06
chr1	247194773	rs12136392	ENST00000400933	ENSG00000215795	AL390728.2	-9292	5753	1.07387	378.715	81.6016	3.11895e-11	28	29	0.120833	1.90326e-13	-1.34235	0.157954	9.999e-05	2.96798e-09	5.24116e-07
chr1	153631636	rs1046381	ENST00000403433	ENSG00000160679	CHTOP	-2445	3651	1.0632	169.268	81.2891	3.04389e-08	76	103	0.429167	7.90632e-10	-0.624059	0.0918336	9.999e-05	2.32131e-06	0.000210948
chr1	108930395	rs10607	ENST00000406462	ENSG00000121957	GPSM2	55044	3709	1.04081	284.534	84.5117	2.94555e-10	48	55	0.229167	6.99303e-12	0.70316	0.0904695	9.999e-05	4.23479e-08	5.67373e-06
chr1	152211840	rs34428306	ENST00000411804	ENSG00000237975	FLG-AS1	-162115	3886	1.03596	191.713	81.7969	1.27632e-06	52	60	0.25	8.4059e-08	-0.615067	0.106357	0.00049995	0.000178636	0.00945122
chr1	150974014	rs6677420	ENST00000412838	ENSG00000231073	AL590133.1	890	2825	1.01859	142.664	83.4961	1.5954e-06	69	87	0.3625	1.48557e-07	-0.599101	0.105951	0.00029997	0.000193194	0.0101069
chr1	119138966	rs4508061	ENST00000413531	ENSG00000231365	AL359915.2	-1765	3783	1.04646	214.361	82.5195	2.56025e-08	69	82	0.341667	8.57931e-10	0.562732	0.0830195	9.999e-05	3.06353e-06	0.000268153
chr1	25257119	rs72660908	ENST00000414693	ENSG00000224183	SDHDP6	37523	3670	1.01932	291.432	85.4883	8.56758e-09	63	71	0.295833	4.69644e-10	0.980558	0.142006	9.999e-05	1.93006e-06	0.000179839
chr1	247937031	rs6701018	ENST00000416377	ENSG00000232215	OR2L6P	-66099	4950	1.05318	305.007	82.2266	2.84121e-08	77	93	0.3875	9.0825e-10	0.745762	0.110217	9.999e-05	4.55492e-06	0.000378487
chr1	89762090	rs473412	ENST00000416805	ENSG00000171488	LRRC8C	-1456	3603	1.04244	255.859	85.3125	3.57501e-13	73	101	0.420833	3.40774e-15	0.833911	0.0896781	9.999e-05	3.36721e-11	8.76612e-09
chr1	152189630	rs12130219	ENST00000420707	ENSG00000237975	FLG-AS1	278	3548	1.06173	182.571	82.9297	2.5334e-14	52	60	0.25	5.6734e-17	-0.908737	0.089882	9.999e-05	8.98688e-13	3.22564e-10
chr1	247937031	rs6701018	ENST00000421144	ENSG00000224830	OR2X1P	-1943	5097	1.05043	331.639	83.2422	9.41863e-07	77	93	0.3875	7.57382e-08	0.650896	0.1121	0.00029997	0.000203338	0.0105692
chr1	93344670	rs2031223	ENST00000421202	ENSG00000223745	CCDC18-AS1	1140	3451	1.07617	157.353	81.3672	5.0845e-07	32	35	0.145833	2.52243e-08	-0.365375	0.0603869	9.999e-05	3.77035e-05	0.00243432
chr1	58520031	rs7355165	ENST00000421528	ENSG00000162600	OMA1	18786	4453	1.04072	388.099	86.1914	4.16415e-07	64	73	0.304167	4.93041e-08	0.456861	0.0774046	0.00019998	0.000111263	0.00631838
chr1	53288432	rs10399827	ENST00000421637	ENSG00000228838	AL355483.2	407	3897	1.08005	255.133	82.0117	4.19679e-06	63	74	0.308333	3.70057e-07	0.685769	0.125928	0.00069993	0.000597242	0.0261412
chr1	234707185	rs549209	ENST00000421884	ENSG00000230026	AL357556.1	-653969	4475	1.07345	410.124	85.1953	3.39859e-06	79	101	0.420833	4.78561e-07	0.426679	0.0792175	0.00039996	0.000831657	0.0341668
chr1	72286547	rs2815765	ENST00000422587	ENSG00000227207	RPL31P12	-14926	3154	1.04023	120.067	82.9102	4.30161e-17	82	99	0.4125	2.59716e-20	0.998111	0.0857324	9.999e-05	1.35129e-15	8.19675e-13
chr1	247937031	rs6701018	ENST00000422727	ENSG00000224227	OR2L1P	-53237	4986	1.0444	334.734	84.3164	2.27089e-06	77	93	0.3875	2.59121e-07	0.623845	0.112858	0.00059994	0.000541798	0.0241298
chr1	165722531	rs28504591	ENST00000423121	ENSG00000224358	AL451074.2	-46399	4844	1.06342	381.669	83.9844	1.34362e-07	35	37	0.154167	8.59817e-09	0.912244	0.145131	0.00019998	2.665e-05	0.00179318
chr1	241848232	rs1776178	ENST00000423131	ENSG00000174371	EXO1	6	5563	1.05921	576.408	86.1523	1.64397e-06	72	84	0.35	2.39463e-07	-0.552847	0.0996882	0.00049995	0.00061102	0.0266358
chr1	166941912	rs2312238	ENST00000425573	ENSG00000225171	DUTP6	73163	4551	1.05951	407.436	85.8594	8.80083e-08	88	118	0.491667	7.65127e-09	-0.560096	0.0887499	9.999e-05	1.89957e-05	0.00132748
chr1	119174476	rs28778684	ENST00000425884	ENSG00000231365	AL359915.2	34079	3784	1.05855	205.5	81.4648	3.80581e-06	65	76	0.316667	3.00051e-07	0.603578	0.109861	0.00029997	0.0005012	0.0226038
chr1	212864319	rs963328	ENST00000426161	ENSG00000198468	FLVCR1-AS1	-6232	3713	1.05087	284.681	83.3594	8.98699e-13	83	110	0.458333	4.89238e-15	-0.843	0.0913604	9.999e-05	8.136e-11	1.94682e-08
chr1	152189630	rs12130219	ENST00000429352	ENSG00000236427	AL589986.2	-16229	3558	1.0413	183.18	83.0273	2.12099e-09	52	60	0.25	4.86133e-11	-0.746975	0.101271	9.999e-05	2.07437e-07	2.37189e-05
chr1	21171448	rs12117526	ENST00000431514	ENSG00000236073	AL627311.1	-97696	4334	1.0548	428.858	86.0938	1.69336e-12	52	62	0.258333	2.75709e-14	0.827353	0.0931318	9.999e-05	2.23752e-10	5.06437e-08
chr1	43159364	rs1198614	ENST00000431635	ENSG00000117395	EBNA1BP2	13205	3628	1.05269	195.735	82.1094	4.95006e-06	39	49	0.204167	4.59208e-07	-0.652391	0.120908	0.00029997	0.000656577	0.0283165
chr1	89763738	rs946390	ENST00000432395	ENSG00000231613	AC099568.1	-25177	3621	1.06746	233.848	82.4805	2.07324e-07	44	48	0.2	1.06182e-08	-0.834671	0.133764	9.999e-05	2.40757e-05	0.00163814
chr1	236539147	rs12744425	ENST00000433131	ENSG00000230325	AL359921.1	11132	5333	1.06279	452.003	83.7305	1.04556e-08	84	113	0.470833	3.91277e-10	-0.533294	0.0768068	9.999e-05	2.12838e-06	0.000195317
chr1	54781424	rs2286203	ENST00000433690	ENSG00000233203	AC096536.1	-106309	4640	1.06103	419.653	84.8828	2.00068e-06	35	40	0.166667	2.44925e-07	-0.757115	0.136649	0.00069993	0.000530229	0.0237015
chr1	21440603	rs4654745	ENST00000434838	ENSG00000142794	NBPF3	-4342	4530	1.08336	384.736	83.2422	6.78525e-08	86	118	0.491667	3.25906e-09	0.692639	0.106647	9.999e-05	1.04345e-05	0.000779967
chr1	153383309	rs3006480	ENST00000437652	ENSG00000143569	UBAP2L	-837659	3115	1.05666	251.501	84.2383	3.31631e-06	24	25	0.104167	4.001e-07	0.752476	0.138637	0.00079992	0.00054421	0.0241839
chr1	119144033	rs55696509	ENST00000440150	ENSG00000231365	AL359915.2	3607	3784	1.05686	216.777	82.6367	8.33466e-07	52	55	0.229167	5.85623e-08	0.434461	0.0740906	0.00029997	0.000107949	0.00615707
chr1	236534228	rs819425	ENST00000442397	ENSG00000116977	LGALS8	10221	5298	1.02354	491.886	85.293	3.45484e-15	61	73	0.304167	1.48214e-17	-0.943738	0.0909501	9.999e-05	8.88872e-13	3.19987e-10
chr1	247937031	rs6701018	ENST00000444456	ENSG00000237492	OR2L9P	-37711	5026	1.07696	296.277	81.0547	1.06635e-07	77	93	0.3875	3.48491e-09	0.67331	0.103901	9.999e-05	1.37521e-05	0.000995432
chr1	152220349	rs6666097	ENST00000445097	ENSG00000237975	FLG-AS1	-116720	3807	1.031	226.784	85.1758	1.85782e-11	86	117	0.4875	3.31657e-13	0.632764	0.0754446	9.999e-05	2.28658e-09	4.15895e-07
chr1	36420516	rs2275477	ENST00000445843	ENSG00000116885	OSCP1	29762	2777	0.983476	142.82	75.625	3.02737e-08	42	50	0.208333	1.82565e-10	-0.560452	0.0789108	0.00019998	5.339e-06	0.000435877
chr1	235552301	rs400948	ENST00000446199	ENSG00000226663	MTND4P10	-10887	4498	1.07202	394.463	83.8281	1.2911e-10	85	114	0.475	2.15311e-12	0.531286	0.0663201	9.999e-05	1.47174e-08	2.24588e-06
chr1	16059273	rs10927897	ENST00000447882	ENSG00000232456	AL355994.2	-19245	3909	1.05855	270.762	83.9453	2.83774e-06	52	61	0.254167	3.17447e-07	0.744602	0.13585	0.00069993	0.000491868	0.0222243
chr1	173765630	rs3791022	ENST00000448718	ENSG00000234741	GAS5	101412	2981	1.04144	116.228	81.9141	5.65074e-06	21	22	0.0916667	5.22437e-07	-0.650308	0.121195	0.00019998	0.000476019	0.0216533
chr1	223924915	rs61823657	ENST00000449219	ENSG00000185495	AC138393.1	-71043	3799	1.05476	241.633	83.6719	2.32647e-06	66	82	0.341667	2.39761e-07	-0.426642	0.0769352	0.00029997	0.000364187	0.0173332
chr1	173196320	rs10798265	ENST00000450663	ENSG00000230849	GOT2P2	-53971	3220	1.05457	200.33	83.3398	7.20184e-06	24	25	0.104167	8.73561e-07	0.999574	0.190556	0.00049995	0.000985059	0.039272
chr1	101067101	rs3861736	ENST00000451213	ENSG00000233184	AC093157.1	-15354	4214	1.03937	268.331	84.4531	2.47522e-12	56	66	0.275	2.42984e-14	-1.01018	0.113392	9.999e-05	2.8412e-10	6.27845e-08
chr1	20651728	rs639455	ENST00000451424	ENSG00000117242	PINK1-AS	464	4341	1.0454	469.834	86.7188	7.32128e-14	80	97	0.404167	9.17439e-16	-0.650827	0.068085	9.999e-05	1.12964e-11	3.28645e-09
chr1	234395074	rs6680900	ENST00000451795	ENSG00000231663	AL355472.1	-21482	4998	1.04616	536.447	86.6406	1.36272e-06	34	34	0.141667	2.08723e-07	-0.738729	0.132456	0.00049995	0.000513152	0.0230486
chr1	78628396	rs1333973	ENST00000452835	ENSG00000137959	IFI44L	8473	3802	0.979474	143.317	78.2422	4.47769e-09	65	81	0.3375	3.23341e-11	-0.603915	0.0809563	9.999e-05	8.67246e-07	8.7823e-05
chr1	94915832	rs17112757	ENST00000456582	ENSG00000235501	AC105942.1	-45494	4050	1.0474	292.587	82.2852	2.56163e-06	33	34	0.141667	2.13143e-07	-0.79736	0.143092	0.00049995	0.000521793	0.0233675
chr1	186405853	rs75856021	ENST00000456921	ENSG00000228238	AL096803.1	-172427	3726	1.04638	197.02	83.3203	3.69999e-09	32	35	0.145833	1.02276e-10	0.76175	0.105469	9.999e-05	3.70944e-07	4.06155e-05
chr1	39541605	rs1180351	ENST00000458207	ENSG00000182109	AL365277.1	-4324	3517	1.05437	303.308	83.9453	6.3739e-07	91	119	0.495833	5.40589e-08	0.661043	0.112389	9.999e-05	0.000118568	0.00665943
chr1	3846325	rs4411083	ENST00000460038	ENSG00000116198	CEP104	-9190	6282	1.04865	694.753	86.1523	4.42305e-07	59	71	0.295833	5.24968e-08	0.505026	0.085768	0.00029997	0.00020293	0.0105525
chr1	33513363	rs1625735	ENST00000460669	ENSG00000162521	RBBP4	844255	2417	1.0366	159.69	81.5625	1.01512e-05	63	72	0.3	1.00769e-06	0.603267	0.115748	0.00129987	0.00126028	0.0476305
chr1	58544750	rs11207253	ENST00000460671	ENSG00000162600	OMA1	-38552	4449	1.02705	374.429	85.7422	6.86919e-09	72	84	0.35	3.85394e-10	-0.688988	0.0991852	9.999e-05	1.79478e-06	0.00016892
chr1	205348375	rs12059162	ENST00000460687	ENSG00000162873	KLHDC8A	8202	3773	1.02142	305.852	81.6211	9.00286e-21	34	37	0.154167	4.1219e-25	-1.28246	0.0922142	9.999e-05	1.14764e-18	1.26622e-15
chr1	111139496	rs3762374	ENST00000462092	ENSG00000156171	DRAM2	617	4773	1.05026	465.079	86.2891	3.55957e-13	54	63	0.2625	4.85218e-15	0.814254	0.0882294	9.999e-05	5.22145e-11	1.30072e-08
chr1	111080935	rs10857855	ENST00000463682	ENSG00000156171	DRAM2	59126	4786	1.04883	474.552	86.4648	5.45415e-11	53	61	0.254167	1.72276e-12	-0.82879	0.102879	9.999e-05	1.07955e-08	1.6921e-06
chr1	74202002	rs577367	ENST00000463724	ENSG00000162620	LRRIQ3	-3856	3516	1.03072	147.391	81.9922	6.30679e-15	75	95	0.395833	6.93859e-18	0.720224	0.0684165	9.999e-05	3.9172e-13	1.5271e-10
chr1	22364046	rs78219509	ENST00000464577	ENSG00000090686	USP48	-659432	4271	1.04626	365.801	83.8672	4.74026e-06	17	18	0.075	5.76006e-07	-0.516642	0.0966938	0.00119988	0.00126522	0.0477846
chr1	53895946	rs2268183	ENST00000465897	ENSG00000058799	YIPF1	-6167	4538	1.04927	421.885	85.7031	2.07085e-07	44	47	0.195833	2.00493e-08	0.837426	0.13726	0.00019998	5.39505e-05	0.00333816
chr1	230926260	rs7550054	ENST00000466507	ENSG00000143643	TTC13	52574	4760	1.04888	456.538	84.6484	5.8769e-13	55	68	0.283333	4.77658e-15	-0.759691	0.0822894	9.999e-05	8.94237e-11	2.12302e-08
chr1	44107828	rs662128	ENST00000468183	ENSG00000117410	ATP6V0B	132856	3370	1.04127	270.826	85.0781	2.90803e-06	84	107	0.445833	3.91607e-07	0.623422	0.114755	0.00019998	0.00057577	0.0253542
chr1	231279739	rs502840	ENST00000469332	ENSG00000116906	GNPAT	4842	4713	1.04666	498.322	85.9766	1.94751e-06	84	117	0.4875	2.83214e-07	-0.489084	0.0888067	0.00049995	0.000687615	0.0293835
chr1	149803816	rs147149224	ENST00000469483	ENSG00000203814	HIST2H2BF	8521	1379	1.02824	49.9482	82.9688	4.28335e-13	18	19	0.0791667	1.73152e-15	-1.5237	0.161525	9.999e-05	1.05647e-11	3.09585e-09
chr1	207787363	rs4844619	ENST00000469535	ENSG00000117335	CD46	35294	3668	1.05896	336.25	84.375	3.2234e-14	42	45	0.1875	1.39132e-16	0.834295	0.0839954	9.999e-05	2.38323e-12	7.92129e-10
chr1	46277280	rs12146051	ENST00000469918	ENSG00000117481	NSUN4	-63541	3327	1.04233	151.685	82.9297	4.96877e-06	45	52	0.216667	5.25944e-07	-0.714595	0.133214	0.00039996	0.000545597	0.0242278
chr1	235808339	rs3768064	ENST00000471257	ENSG00000054267	ARID4B	-573848	4296	1.05483	494.281	86.9531	1.71985e-06	11	12	0.05	2.86574e-07	1.12662	0.20467	0.00059994	0.000562953	0.0248801
chr1	36426894	rs61771053	ENST00000471369	ENSG00000116885	OSCP1	-7602	2777	1.03542	227.585	85.7227	6.04682e-08	38	42	0.175	4.8118e-09	-0.702114	0.109516	9.999e-05	9.11692e-06	0.000693008
chr1	121547320	rs2222371	ENST00000471903	ENSG00000188610	FAM72B	-361782	79	0.942953	5.71793	97.2852	4.7576e-05	63	73	0.304167	3.7256e-05	-0.42102	0.0975231	0.00069993	0.000442585	0.0204002
chr1	247123343	rs12058648	ENST00000472531	ENSG00000196418	ZNF124	48661	5768	1.06295	403.018	82.4219	9.53042e-19	60	76	0.316667	1.98715e-22	0.896063	0.0709541	9.999e-05	3.99854e-17	3.3687e-14
chr1	169339186	rs10919144	ENST00000472647	ENSG00000143156	NME7	28759	5288	1.07008	306.381	83.6133	8.39466e-18	79	104	0.433333	5.31223e-21	-0.906233	0.075761	9.999e-05	2.36784e-16	1.66046e-13
chr1	817186	rs3094315	ENST00000473798	ENSG00000225880	LINC00115	10335	1649	1.05485	119.23	79.7852	5.01588e-06	50	61	0.254167	3.17291e-07	0.513087	0.093609	0.00039996	0.000388526	0.0183119
chr1	3904770	rs10797357	ENST00000474140	ENSG00000198912	C1orf174	-4478	6298	1.03342	733.458	87.4219	4.03905e-10	64	73	0.304167	2.2391e-11	-0.717242	0.0951873	9.999e-05	1.76681e-07	2.06299e-05
chr1	155060832	rs11589479	ENST00000474709	ENSG00000143537	ADAM15	2121	2369	0.98368	143.536	77.4023	7.73059e-10	23	24	0.1	2.64048e-12	-1.10613	0.138791	9.999e-05	1.45081e-07	1.74219e-05
chr1	20653087	rs12410193	ENST00000475210	ENSG00000244038	DDOST	-4	4334	1.04508	446.047	85.8984	1.6903e-06	56	66	0.275	2.37354e-07	0.578409	0.10426	0.00049995	0.000534392	0.0238668
chr1	78635077	rs273255	ENST00000476521	ENSG00000137959	IFI44L	14694	3801	1.04109	180.791	82.4609	4.13022e-09	66	81	0.3375	9.33778e-11	0.641643	0.0886081	9.999e-05	4.10831e-07	4.44215e-05
chr1	78628396	rs1333973	ENST00000476876	ENSG00000137959	IFI44L	7926	3801	1.06579	184.483	82.5781	1.25004e-09	65	81	0.3375	2.27571e-11	0.692323	0.0919207	9.999e-05	8.19693e-08	1.04677e-05
chr1	212700089	rs2221593	ENST00000478275	ENSG00000123685	BATF3	-1335	3729	1.04161	283.95	84.3164	1.05395e-06	33	33	0.1375	1.04723e-07	-0.846557	0.147649	9.999e-05	0.000209662	0.010856
chr1	148948736	rs1747906	ENST00000479408	ENSG00000178104	PDE4DIP	-3202	175	1.00789	27.574	88.6523	8.09361e-07	68	84	0.35	1.5975e-07	-0.572245	0.101497	9.999e-05	2.04433e-05	0.00141722
chr1	86298418	rs2181419	ENST00000479890	ENSG00000122417	ODF2L	97864	4296	1.06641	257.657	82.2266	3.00832e-06	77	97	0.404167	2.56297e-07	-0.680534	0.123058	0.00019998	0.000467589	0.0213499
chr1	62462878	rs998403	ENST00000479983	ENSG00000116641	DOCK7	32419	4310	1.0405	414.697	86.2695	3.21821e-07	72	90	0.375	3.71297e-08	-0.373571	0.0626251	9.999e-05	9.13605e-05	0.00531588
chr1	78394073	rs496442	ENST00000480673	ENSG00000162613	FUBP1	-447498	3715	1.08758	212.056	81.543	1.29897e-06	14	14	0.0583333	8.19848e-08	-0.651204	0.112497	0.00029997	0.000129173	0.00717533
chr1	165774286	rs2790049	ENST00000481278	ENSG00000143183	TMCO1	-5450	4787	1.06364	400.573	84.5703	1.09952e-06	33	35	0.145833	1.15037e-07	-0.856703	0.149973	0.00019998	0.000261817	0.0130927
chr1	19847479	rs10917558	ENST00000481686	ENSG00000169914	OTUD3	-59087	4877	1.03578	451.24	86.582	3.39528e-06	14	14	0.0583333	5.9074e-07	-1.28245	0.240285	0.00039996	0.00119537	0.0456609
chr1	109241460	rs61799430	ENST00000482384	ENSG00000031698	SARS	27527	3350	1.03289	340.219	86.6992	3.668e-09	19	20	0.0833333	2.34018e-10	0.743898	0.105507	9.999e-05	7.86718e-07	8.06103e-05
chr1	156778073	rs61816272	ENST00000482651	ENSG00000143321	HDGF	-30603	3746	1.04076	303.396	85.3711	6.66549e-07	42	50	0.208333	7.35902e-08	0.595322	0.102415	0.00019998	0.000140452	0.00769962
chr1	43168248	rs1010627	ENST00000483082	ENSG00000117395	EBNA1BP2	4033	3623	1.05997	208.259	82.9297	1.58004e-06	38	48	0.2	1.33128e-07	0.619171	0.109021	9.999e-05	0.000198113	0.0103374
chr1	169181015	rs4656658	ENST00000483228	ENSG00000143156	NME7	129055	5293	1.04069	313.413	84.3359	8.38563e-07	66	79	0.329167	8.02308e-08	0.705962	0.121855	0.00019998	0.0001846	0.00972435
chr1	74773137	rs12043726	ENST00000483990	ENSG00000162623	TYW3	36947	3469	1.04498	165.021	82.5	8.32196e-06	35	40	0.166667	9.14268e-07	-0.720385	0.137613	0.00069993	0.00100054	0.0397586
chr1	172403120	rs7516301	ENST00000484368	ENSG00000135845	PIGC	40962	3900	1.05326	245.354	83.3008	3.3153e-06	86	113	0.470833	3.44007e-07	0.345203	0.0631945	0.00069993	0.000543813	0.0241751
chr1	44497209	rs12118877	ENST00000485678	ENSG00000117411	B4GALT2	517190	3383	0.98674	196.388	78.5938	3.37179e-06	11	12	0.05	1.56281e-07	-0.695672	0.12328	0.00069993	0.000733472	0.0308968
chr1	86409134	rs4656066	ENST00000486215	ENSG00000122417	ODF2L	-13158	4311	1.03604	274.113	83.6914	1.51017e-10	64	79	0.329167	2.49017e-12	0.518213	0.0649264	9.999e-05	2.20835e-08	3.20852e-06
chr1	91500888	rs13447455	ENST00000486509	ENSG00000097046	CDC7	-12240	3941	1.054	230.566	81.6602	2.90891e-06	50	66	0.275	2.23529e-07	0.52018	0.0935322	9.999e-05	0.000441327	0.0203654
chr1	83560867	rs61789370	ENST00000488014	ENSG00000137941	TTLL7	438239	3670	1.04925	275.365	84.4922	2.2867e-06	13	13	0.0541667	2.68865e-07	0.799753	0.144903	0.00039996	0.000428547	0.0198587
chr1	46314335	rs77526109	ENST00000489056	ENSG00000173660	UQCRH	10636	3288	1.06939	139.849	80.293	1.13561e-17	21	22	0.0916667	1.20612e-21	-1.58982	0.129657	9.999e-05	1.44793e-16	1.08432e-13
chr1	155314795	rs11264360	ENST00000489324	ENSG00000160752	FDPS	-4861	2495	1.05249	211.831	83.6133	2.31423e-07	55	61	0.254167	1.52254e-08	-0.749823	0.121699	0.00019998	2.84583e-05	0.00189801
chr1	109691664	rs2239892	ENST00000490171	ENSG00000134184	GSTM1	3807	3956	1.0187	428.143	86.2305	1.72444e-07	17	17	0.0708333	1.7929e-08	-1.29768	0.211847	0.00019998	6.1304e-05	0.0037505
chr1	202174197	rs35004464	ENST00000490225	ENSG00000243323	PTPRVP	6145	4127	1.05685	407.554	84.7461	2.03798e-08	31	32	0.133333	1.09231e-09	-1.13652	0.168941	0.00019998	4.16569e-06	0.000350952
chr1	37627605	rs61776211	ENST00000490312	ENSG00000163879	DNALI1	70651	3714	1.0352	302.565	83.6719	2.36818e-06	49	54	0.225	2.4488e-07	-0.51768	0.0934333	0.00039996	0.00054674	0.0242551
chr1	43924720	rs9326136	ENST00000490502	ENSG00000126091	ST3GAL3	25131	3424	1.04442	281.959	84.4727	4.93621e-07	73	98	0.408333	4.40179e-08	0.771439	0.130147	0.00019998	9.20126e-05	0.00535126
chr1	111139496	rs3762374	ENST00000490780	ENSG00000156171	DRAM2	593	4786	1.0454	438.035	85.1172	1.36119e-11	54	63	0.2625	2.26059e-13	0.621052	0.0733766	9.999e-05	2.47434e-09	4.46033e-07
chr1	232955717	rs12725558	ENST00000490807	ENSG00000135778	NTPCR	5102	5222	1.03789	534.467	86.6602	5.02813e-11	23	24	0.1	1.66159e-12	1.03911	0.12887	9.999e-05	1.36554e-08	2.08908e-06
chr1	226363828	rs752307	ENST00000490921	ENSG00000143799	PARP1	7286	4244	1.04474	265.505	83.3984	9.21418e-11	33	35	0.145833	1.26263e-12	0.808398	0.0995739	9.999e-05	1.09534e-08	1.71463e-06
chr1	52389375	rs6672059	ENST00000491136	ENSG00000154222	CC2D1B	-23220	3251	1.05817	169.796	82.9492	6.48718e-06	12	12	0.05	7.26222e-07	-0.890083	0.168292	0.00069993	0.000722101	0.0305771
chr1	155319754	rs11264361	ENST00000492887	ENSG00000160752	FDPS	1578	2502	1.04525	212.518	83.7109	2.81124e-16	56	62	0.258333	3.69151e-19	-1.09053	0.09815	9.999e-05	1.47702e-14	7.52892e-12
chr1	212962806	rs3104213	ENST00000493155	ENSG00000143494	VASH2	11277	3694	1.05461	293.616	83.8867	8.95556e-07	66	84	0.35	8.00645e-08	0.561001	0.0968255	0.00039996	0.000163651	0.00878483
chr1	145707383	rs1797052	ENST00000493684	ENSG00000117262	GPR89A	63296	246	1.00891	21.0648	84.8633	6.03425e-05	20	21	0.0875	1.32182e-05	0.732986	0.159903	0.00129987	0.0011928	0.0455915
chr1	46628595	rs1258000	ENST00000493735	ENSG00000117480	FAAH	234223	3369	1.0509	146.751	81.5234	1.26742e-05	63	72	0.3	1.31273e-06	-0.293887	0.057073	0.00109989	0.00131969	0.0493531
chr1	63427723	rs6697508	ENST00000494765	ENSG00000088035	ALG6	-516	4296	1.06044	331.161	85.5664	2.56727e-06	44	49	0.204167	3.65702e-07	-0.425451	0.0780867	0.00019998	0.000539738	0.0240577
chr1	39751586	rs12239844	ENST00000495526	ENSG00000084072	PPIE	12697	3590	1.05102	308.008	85.8008	6.11248e-15	62	76	0.316667	3.58525e-17	-0.798583	0.0782825	9.999e-05	4.64403e-13	1.7717e-10
chr1	153640739	rs11580122	ENST00000495554	ENSG00000160679	CHTOP	6663	3651	1.04036	176.84	82.5781	1.03263e-06	72	94	0.391667	7.49927e-08	0.416078	0.0716311	9.999e-05	0.000126764	0.00706416
chr1	207756858	rs2724384	ENST00000496723	ENSG00000117335	CD46	-10348	3693	1.04636	376.443	86.1133	1.39838e-06	40	44	0.183333	1.97356e-07	-0.722917	0.129325	0.00049995	0.000363423	0.0173036
chr1	245059762	rs576872	ENST00000497591	ENSG00000203666	EFCAB2	89475	5081	1.01603	640.597	87.5391	1.3052e-06	87	110	0.458333	2.29489e-07	-0.516832	0.0930309	0.00079992	0.00074094	0.0311573
chr1	6435139	rs111709988	ENST00000497965	ENSG00000116251	RPL22	-234298	4634	1.06882	436.659	84.6094	8.4983e-07	19	22	0.0916667	8.55368e-08	0.802828	0.138919	0.00029997	0.000208959	0.0108289
chr1	37690671	rs2306626	ENST00000498448	ENSG00000116922	C1orf109	1570	3781	1.04648	361.166	85.7031	2.95145e-06	51	57	0.2375	4.39342e-07	-0.755786	0.139805	0.00049995	0.000759563	0.0317315
chr1	246843012	rs12401878	ENST00000498601	ENSG00000153207	AHCTF1	6836	6026	1.0653	412.752	82.5977	6.17095e-12	50	54	0.225	3.75663e-14	1.05841	0.119972	9.999e-05	6.79691e-10	1.38121e-07
chr1	16439071	rs12031735	ENST00000509727	ENSG00000157191	NECAP2	-16451	3893	1.04797	231.033	83.0273	1.77064e-06	66	74	0.308333	1.5521e-07	-0.645309	0.114323	0.00019998	0.000275495	0.0136473
chr1	74234228	rs518769	ENST00000524915	ENSG00000254685	FPGT	35987	3518	1.06033	154.705	82.4219	8.33599e-18	36	38	0.158333	2.75085e-21	1.3007	0.107543	9.999e-05	1.58743e-16	1.17429e-13
chr1	30944611	rs12406355	ENST00000525843	ENSG00000134644	PUM1	121114	4778	1.08222	349.893	82.9102	2.09091e-08	71	84	0.35	7.37031e-10	0.654888	0.0961608	9.999e-05	2.66707e-06	0.000238088
chr1	75723803	rs1251078	ENST00000525881	ENSG00000117054	ACADM	-889	4503	1.0612	221.86	81.6797	6.37294e-08	74	90	0.375	2.13616e-09	-0.525879	0.0798612	9.999e-05	6.94948e-06	0.000549604
chr1	179927750	rs505789	ENST00000527867	ENSG00000143337	TOR1AIP1	43812	4478	1.07534	194.544	80.8984	1.06955e-09	72	88	0.366667	1.1657e-11	0.897647	0.117059	9.999e-05	6.31365e-08	8.18328e-06
chr1	179890198	rs553830	ENST00000528443	ENSG00000143337	TOR1AIP1	8155	4475	1.0796	209.261	81.8945	7.27607e-10	77	93	0.3875	9.72339e-12	0.781724	0.101453	9.999e-05	4.2122e-08	5.6528e-06
chr1	169206115	rs12080100	ENST00000528517	ENSG00000143156	NME7	161614	5345	1.05919	330.668	84.668	1.34805e-08	78	94	0.391667	6.59769e-10	-0.678069	0.099225	9.999e-05	2.0945e-06	0.000192792
chr1	179888646	rs518774	ENST00000531726	ENSG00000143337	TOR1AIP1	4677	4478	1.03474	187.767	80.4883	5.49175e-12	79	105	0.4375	1.5088e-14	0.801336	0.0890021	9.999e-05	4.95038e-10	1.04265e-07
chr1	236540467	rs2758994	ENST00000532826	ENSG00000116977	LGALS8	16481	5298	1.04435	479.955	84.9023	2.10336e-06	78	103	0.429167	2.60552e-07	0.491188	0.0888799	0.00119988	0.000728853	0.0307664
chr1	182592917	rs34335333	ENST00000539397	ENSG00000135828	RNASEL	-3662	3777	1.06178	221.39	83.3008	9.36393e-11	49	60	0.25	1.24886e-12	-0.49153	0.0605274	9.999e-05	6.76339e-09	1.10731e-06
chr1	160324017	rs6427513	ENST00000541366	ENSG00000122218	COPA	19241	3871	1.04796	369.872	85.957	2.63324e-08	58	73	0.304167	1.92596e-09	-0.673857	0.101992	9.999e-05	5.48382e-06	0.000447099
chr1	213059213	rs4951477	ENST00000543470	ENSG00000136643	RPS6KC1	7979	3718	1.03439	325.035	85.7812	2.496e-10	79	112	0.466667	8.24398e-12	0.564928	0.0729987	9.999e-05	4.55871e-08	6.08417e-06
chr1	150945608	rs3843843	ENST00000561294	ENSG00000143418	CERS2	23503	2802	1.04098	139.46	82.5586	6.12475e-06	70	88	0.366667	6.378e-07	0.550991	0.103583	0.00029997	0.000627913	0.0272937
chr1	2967987	rs2788090	ENST00000561886	ENSG00000235169	SMIM1	-805077	6194	1.0379	656.09	85.5078	2.55125e-06	46	58	0.241667	3.5971e-07	0.611602	0.112174	0.00179982	0.0012912	0.0485119
chr1	25235176	rs55794721	ENST00000566599	ENSG00000117616	RSRP1	103013	3689	1.03294	277.081	85.1758	2.64418e-08	66	76	0.316667	1.63175e-09	0.818672	0.123253	9.999e-05	4.89296e-06	0.000403536
chr1	25409878	rs111941366	ENST00000566714	ENSG00000261349	AL031432.2	-142743	3666	1.07371	255.786	82.168	7.85829e-12	62	72	0.3	4.32218e-14	1.12255	0.127647	9.999e-05	4.44537e-10	9.39548e-08
chr1	25361785	rs9689	ENST00000568701	ENSG00000117616	RSRP1	-93871	3645	1.08406	265.399	81.9922	4.22136e-09	86	109	0.454167	8.47581e-11	0.761099	0.104815	9.999e-05	3.41055e-07	3.76145e-05
chr1	108185862	rs862493	ENST00000569674	ENSG00000085491	SLC25A24	14986	4034	1.06177	297.278	83.75	1.42016e-07	50	58	0.241667	8.75353e-09	0.579181	0.0922	9.999e-05	2.20517e-05	0.00151572
chr1	1743238	rs11486028	ENST00000598846	ENSG00000268575	AL031282.2	-5551	3356	1.0543	301.601	84.0234	6.63595e-08	60	83	0.345833	3.75571e-09	0.564422	0.087314	9.999e-05	1.08604e-05	0.000807764
chr1	7702490	rs4908683	ENST00000602640	ENSG00000270171	AL359881.3	-7647	4074	1.05023	380.959	84.5117	1.45621e-11	82	108	0.45	2.01003e-13	0.754606	0.088909	9.999e-05	2.08871e-09	3.85102e-07
chr1	2347212	rs2173048	ENST00000602865	ENSG00000269896	AL513477.1	5607	3704	1.03981	353.05	84.9805	1.54651e-07	31	36	0.15	1.23952e-08	0.553535	0.0891911	9.999e-05	3.63064e-05	0.00234787
chr1	28247845	rs479144	ENST00000604716	ENSG00000270605	AL353622.1	-6393	2736	1.07371	131.65	80.4883	1.91639e-06	63	78	0.325	1.08967e-07	0.424574	0.0741663	9.999e-05	0.000132578	0.00732423
chr1	994185	rs144071868	ENST00000606034	ENSG00000272512	AL645608.8	3865	1967	1.03764	139.069	81.25	2.5937e-07	30	31	0.129167	1.08095e-08	0.799784	0.128253	9.999e-05	2.41471e-05	0.00164116
chr1	244977192	rs4658433	ENST00000607453	ENSG00000272195	AL356512.1	-6105	5081	1.06199	675.072	87.2266	7.77053e-07	66	91	0.379167	1.20746e-07	-0.516906	0.0906622	0.00029997	0.000319483	0.0154973
chr1	242150865	rs12123331	ENST00000608241	ENSG00000272865	AL591686.2	3350	5356	1.04047	529.578	86.0547	3.62579e-13	50	58	0.241667	4.55182e-15	0.97096	0.105065	9.999e-05	7.62828e-11	1.83985e-08
chr1	159856126	rs11587021	ENST00000608430	ENSG00000272668	AL590560.2	-10829	4132	1.05921	379.177	85.9375	5.06275e-18	57	74	0.308333	9.95082e-21	-1.07356	0.0907091	9.999e-05	2.51475e-16	1.74333e-13
chr1	222673540	rs12138316	ENST00000608771	ENSG00000272750	AL592148.3	-12029	3829	1.07019	252.137	81.5234	1.95501e-08	71	100	0.416667	4.86887e-10	0.56556	0.081995	9.999e-05	2.02664e-06	0.000187828
chr1	147652507	rs2153463	ENST00000609196	ENSG00000162836	ACP6	6493	1204	1.02507	103.542	84.9805	2.58643e-07	62	69	0.2875	2.26482e-08	-0.511814	0.0842594	9.999e-05	2.03485e-05	0.00141145
chr1	121501652	rs12060031	ENST00000609741	ENSG00000273136	NBPF26	687745	242	0.996363	18.8018	86.6016	5.12392e-09	71	84	0.35	3.3597e-10	0.934563	0.133984	9.999e-05	1.02316e-07	1.28363e-05
chr1	1879567	rs35386522	ENST00000611123	ENSG00000189339	SLC35E2B	-186840	3350	1.04594	295.716	83.8672	2.206e-06	72	100	0.416667	2.32507e-07	0.536602	0.0966414	0.00079992	0.000456337	0.0209465
chr1	146006635	rs6424377	ENST00000611275	ENSG00000233396	LINC01719	-45969	298	1.0365	30.1752	83.5938	4.82774e-11	89	114	0.475	6.20224e-13	-0.732108	0.0886162	9.999e-05	6.82726e-10	1.38506e-07
chr1	148270914	rs1814653	ENST00000613531	ENSG00000263956	NBPF11	-133113	1005	1.03459	95.2947	84.9609	3.99738e-06	35	40	0.166667	5.58008e-07	0.867686	0.16217	0.00039996	0.000285804	0.0140775
chr1	147646698	rs12744461	ENST00000613673	ENSG00000162836	ACP6	23584	1204	1.03841	97.4581	83.2812	5.97123e-07	62	78	0.325	4.42462e-08	-0.64568	0.108951	9.999e-05	3.93565e-05	0.00252492
chr1	150306392	rs7542510	ENST00000614145	ENSG00000266472	MRPS21	12671	1954	1.03155	76.704	82.4609	9.08277e-10	44	52	0.216667	1.49721e-11	-0.694178	0.0911316	9.999e-05	4.08697e-08	5.503e-06
chr1	1756753	rs2281173	ENST00000614300	ENSG00000189339	SLC35E2B	-64030	3350	1.04137	299.478	84.2188	7.9481e-08	41	54	0.225	4.8468e-09	-0.76622	0.119545	9.999e-05	1.50498e-05	0.0010759
chr1	1734263	rs2281175	ENST00000617444	ENSG00000189339	SLC35E2B	-41620	3350	1.0463	287.305	83.3594	3.75349e-11	59	83	0.345833	4.25962e-13	-0.694767	0.0833357	9.999e-05	4.51979e-09	7.67968e-07
chr1	121509288	rs12719823	ENST00000619748	ENSG00000273136	NBPF26	703869	250	1.01934	19.4515	85.8398	4.77756e-07	51	56	0.233333	5.4286e-08	0.735759	0.125112	9.999e-05	7.36964e-06	0.000578634
chr1	186361511	rs10494586	ENST00000622121	ENSG00000229739	AL596220.1	-73651	3760	1.0526	202.079	83.8281	8.72178e-06	78	103	0.429167	1.18001e-06	0.383995	0.0742077	0.00059994	0.0012328	0.0468253
chr1	146040040	rs10797649	ENST00000622244	ENSG00000271425	NBPF10	104901	337	1.03825	33.6151	84.1992	6.45101e-06	75	93	0.3875	8.72619e-07	0.57092	0.108833	0.00019998	0.000154522	0.00833165
chr1	185407633	rs12133877	ENST00000623474	ENSG00000279838	AL356273.3	-113262	2962	1.05554	176.171	82.1094	9.82403e-06	71	89	0.370833	1.0526e-06	0.528385	0.101581	0.00129987	0.00118551	0.0453843
chr1	247937031	rs6701018	ENST00000623922	ENSG00000279263	OR2L8	-11828	5066	1.03653	330.777	83.3398	4.73651e-08	77	93	0.3875	2.16638e-09	0.739684	0.112381	9.999e-05	1.02946e-05	0.000770459
chr1	121501652	rs12060031	ENST00000624419	ENSG00000278882		777728	437	1.02295	37.3772	83.6133	2.77925e-06	71	84	0.35	2.9338e-07	0.65794	0.119643	0.00019998	8.33572e-05	0.00491384
chr1	45517676	rs12749658	ENST00000625766	ENSG00000280670	CCDC163	-17629	3199	1.04109	159.076	83.418	1.72448e-09	58	69	0.2875	4.21257e-11	0.823516	0.111204	9.999e-05	1.44859e-07	1.74172e-05
chr1	45548641	rs6673477	ENST00000626177	ENSG00000280670	CCDC163	-48563	3200	1.02425	155.704	83.5742	8.05357e-13	55	66	0.275	4.65169e-15	0.922167	0.0998318	9.999e-05	7.14007e-11	1.73939e-08
chr1	45486899	rs1974271	ENST00000629670	ENSG00000280670	CCDC163	12953	3200	1.02243	145.014	81.9531	1.93695e-06	64	79	0.329167	1.43466e-07	0.611552	0.108002	9.999e-05	0.000231553	0.0117932
chr1	152211840	rs34428306	ENST00000630125	ENSG00000237975	FLG-AS1	-153540	3878	1.04238	209.696	83.6914	2.86585e-07	52	60	0.25	1.99409e-08	-0.700751	0.114835	0.00019998	3.90789e-05	0.00250844
chr2	241187616	rs55729724	ENST00000234038	ENSG00000115685	PPP1R7	37593	4897	1.06441	403.817	84.4922	5.33249e-09	56	67	0.279167	2.1208e-10	0.524442	0.0741663	9.999e-05	9.03083e-07	9.09964e-05
chr2	37250100	rs11679617	ENST00000234170	ENSG00000115816	CEBPZ	-18388	5069	1.08891	412.554	81.4062	2.20522e-06	59	72	0.3	1.52601e-07	0.322142	0.0570322	0.00019998	0.000468798	0.021389
chr2	241114728	rs3771355	ENST00000241527	ENSG00000122085	MTERF4	-12434	5042	1.07016	427.145	84.6094	1.25512e-06	34	37	0.154167	1.35328e-07	0.743204	0.130946	9.999e-05	0.000306289	0.014959
chr2	3577209	rs9808287	ENST00000252505	ENSG00000151360	ALLC	-80987	5431	1.02209	577.887	86.9531	1.35747e-06	21	23	0.0958333	2.18543e-07	-0.968984	0.174069	0.00059994	0.000663283	0.0285448
chr2	105064108	rs7604397	ENST00000258455	ENSG00000135972	MRPS9	26124	4512	1.0459	354.921	85.2148	3.29209e-08	54	67	0.279167	2.12669e-09	-0.413807	0.0628326	9.999e-05	6.80039e-06	0.000539219
chr2	97546740	rs11690658	ENST00000258459	ENSG00000196912	ANKRD36B	43224	1927	1.01817	98.301	82.1094	6.32758e-07	81	108	0.45	3.8026e-08	0.514795	0.0863762	9.999e-05	5.17642e-05	0.00322046
chr2	117811620	rs17507637	ENST00000263239	ENSG00000088205	DDX18	-3031	4121	1.0583	201.61	80.4492	8.84324e-06	26	27	0.1125	7.14998e-07	0.352783	0.0666561	0.00119988	0.00120051	0.0457996
chr2	9819982	rs6432039	ENST00000263663	ENSG00000115750	TAF1B	-23373	5277	1.0578	474.719	85.0977	1.89281e-06	85	115	0.479167	2.3773e-07	-0.266701	0.0480766	0.00049995	0.000583742	0.0256587
chr2	47349364	rs72808419	ENST00000263735	ENSG00000119888	EPCAM	-19785	4678	1.0622	390.624	83.3008	1.19331e-07	20	21	0.0875	6.48243e-09	-0.727812	0.114674	9.999e-05	2.43865e-05	0.00165557
chr2	86026385	rs12124	ENST00000263857	ENSG00000068654	POLR1A	79769	3679	1.05612	258.58	83.8281	1.36923e-08	23	30	0.125	5.51979e-10	0.890307	0.129572	9.999e-05	1.70791e-06	0.00016137
chr2	241454159	rs2055568	ENST00000264042	ENSG00000006607	FARP2	97915	4175	1.03903	333.456	84.1602	2.0041e-07	62	79	0.329167	1.43029e-08	-0.397463	0.0643671	9.999e-05	4.51499e-05	0.0028484
chr2	135964425	rs13404551	ENST00000264156	ENSG00000076003	MCM6	-88000	2990	1.05353	128.94	79.8047	4.07163e-06	68	92	0.383333	2.45573e-07	-0.277739	0.0501335	0.00039996	0.000342241	0.0164273
chr2	27637684	rs2178197	ENST00000264718	ENSG00000198522	GPN1	8687	2908	1.06835	184.709	82.4023	1.42198e-06	88	115	0.479167	1.06862e-07	0.46551	0.0812547	9.999e-05	0.000145033	0.00789575
chr2	229800477	rs7604878	ENST00000283946	ENSG00000153832	FBXO36	-122020	5022	1.06968	412.263	84.2578	1.8575e-09	85	113	0.470833	5.74831e-11	-0.505955	0.0689172	9.999e-05	2.78313e-07	3.11765e-05
chr2	127288972	rs4150416	ENST00000285398	ENSG00000163161	ERCC3	5203	4845	1.06652	256.399	82.4609	1.81646e-07	60	79	0.329167	9.01551e-09	-0.380622	0.0606531	9.999e-05	2.32926e-05	0.0015911
chr2	219594367	rs6757700	ENST00000295727	ENSG00000163497	FEV	-608711	3585	1.03825	217.578	80.6641	4.1497e-06	11	12	0.05	2.91422e-07	-1.31363	0.23881	0.0009999	0.000678886	0.0290924
chr2	112201616	rs6761440	ENST00000302558	ENSG00000169629	RGPD8	232028	3433	1.05394	221.468	83.3594	3.55453e-09	19	22	0.0916667	9.84744e-11	0.922442	0.127579	9.999e-05	3.60269e-07	3.9518e-05
chr2	113458351	rs72611930	ENST00000306507	ENSG00000184492	FOXD4L1	-40315	3829	1.07165	187.942	79.4727	6.63213e-06	41	46	0.191667	4.26338e-07	0.632754	0.116896	0.00019998	0.000747365	0.0313949
chr2	9555777	rs12692386	ENST00000310823	ENSG00000151694	ADAM17	10	4730	1.03677	504.135	86.543	5.79965e-11	53	63	0.2625	1.89227e-12	-0.555737	0.0691473	9.999e-05	1.52055e-08	2.30875e-06
chr2	196180964	rs13003408	ENST00000312428	ENSG00000118997	DNAH7	-112153	3464	1.06481	168.331	80.4102	1.04867e-05	77	101	0.420833	8.77013e-07	-0.389384	0.0742442	0.00139986	0.00113654	0.0438975
chr2	231514081	rs28685161	ENST00000313064	ENSG00000181798	LINC00471	257	4196	1.05411	402.572	84.9219	1.06469e-09	50	58	0.241667	3.55338e-11	0.806638	0.108413	9.999e-05	1.89315e-07	2.19992e-05
chr2	32678481	rs111896629	ENST00000317907	ENSG00000018699	TTC27	50418	3498	1.07474	242.991	80.7227	8.13148e-08	32	34	0.141667	2.31655e-09	0.587527	0.089458	9.999e-05	8.50624e-06	0.00065646
chr2	88170344	rs6547758	ENST00000324166	ENSG00000144115	THNSL2	-1117	1558	1.06447	94.9435	81.1133	8.14488e-16	65	72	0.3	3.71016e-19	-1.01487	0.0913491	9.999e-05	1.07332e-14	5.54095e-12
chr2	3511095	rs55980070	ENST00000327435	ENSG00000182551	ADI1	8640	5510	1.04766	648.827	87.2852	1.63183e-06	48	52	0.216667	2.84352e-07	0.469045	0.0851823	0.00059994	0.000747691	0.0313977
chr2	19915350	rs62109406	ENST00000333610	ENSG00000183891	TTC32	-13365	4703	1.0712	407.818	83.7305	3.67834e-08	19	21	0.0875	1.74808e-09	-0.854455	0.128924	9.999e-05	6.59034e-06	0.000524277
chr2	88147918	rs6547752	ENST00000343544	ENSG00000144115	THNSL2	-22481	1558	1.06855	91.3584	80.6445	2.10722e-06	65	72	0.3	1.2602e-07	-0.693583	0.121857	9.999e-05	0.000103905	0.00594879
chr2	37926343	rs6738875	ENST00000354545	ENSG00000115841	RMDN2	1023	4955	1.06776	368.958	82.0898	1.43256e-11	34	40	0.166667	8.72e-14	-0.746738	0.0862858	9.999e-05	1.40997e-09	2.6769e-07
chr2	99124143	rs11692336	ENST00000355053	ENSG00000135951	TSGA10	17428	3019	1.07399	138.352	80.2734	2.29903e-07	89	117	0.4875	7.57749e-09	-0.560381	0.0887656	9.999e-05	1.43073e-05	0.0010301
chr2	87094919	rs17041053	ENST00000355705	ENSG00000183281	PLGLB1	-73068	1545	1.03877	63.9974	79.9609	2.27329e-05	79	99	0.4125	2.13413e-06	0.525256	0.104357	0.00119988	0.00111	0.0430231
chr2	277003	rs79716074	ENST00000356150	ENSG00000035115	SH3YL1	-12939	3485	1.04725	185.193	81.4648	7.03437e-08	68	80	0.333333	2.29533e-09	0.707497	0.107693	9.999e-05	7.5002e-06	0.000587035
chr2	97824432	rs146876488	ENST00000357765	ENSG00000115446	UNC50	-784148	2772	1.06915	119.77	80.4688	1.05599e-05	13	14	0.0583333	8.92747e-07	0.60236	0.114944	0.00039996	0.000772848	0.0321703
chr2	87094919	rs17041053	ENST00000359481	ENSG00000125551	PLGLB2	-653169	1707	1.03333	113.858	83.0469	1.42638e-06	79	99	0.4125	1.20203e-07	-0.522699	0.0916619	9.999e-05	0.000119694	0.00671645
chr2	97549752	rs6750205	ENST00000359901	ENSG00000196912	ANKRD36B	39968	1923	1.05103	97.2601	81.9922	3.88427e-16	79	104	0.433333	2.33041e-19	0.855145	0.0763339	9.999e-05	7.63312e-15	4.0438e-12
chr2	241357034	rs1476698	ENST00000366210	ENSG00000168385	SEPT2	32817	4244	1.06226	327.826	83.2812	2.58989e-08	74	95	0.395833	1.03872e-09	0.527355	0.0782666	9.999e-05	3.99256e-06	0.000338009
chr2	241458659	rs7597299	ENST00000373287	ENSG00000006607	FARP2	102361	4175	1.04757	348.007	85.0586	1.40874e-07	34	36	0.15	1.12847e-08	-0.790351	0.126931	9.999e-05	2.99501e-05	0.00198225
chr2	186658023	rs13006483	ENST00000374907	ENSG00000138448	ITGAV	67942	3581	1.04694	86.4376	79.4531	5.25797e-10	50	54	0.225	3.11319e-12	-0.825046	0.103957	9.999e-05	2.01409e-08	2.94391e-06
chr2	88168415	rs4490185	ENST00000377254	ENSG00000144115	THNSL2	-1881	1558	1.03118	95.5244	83.0859	7.3893e-07	66	73	0.304167	5.50614e-08	-0.677479	0.115263	9.999e-05	5.16972e-05	0.00321794
chr2	65439540	rs6752053	ENST00000377977	ENSG00000204929	AC007389.1	2809	4290	1.06402	407.217	85.2539	9.36994e-07	82	110	0.458333	1.07294e-07	0.465125	0.0812005	0.00019998	0.00022405	0.0114834
chr2	42345535	rs2041354	ENST00000378669	ENSG00000115944	COX7A2L	23474	5562	1.05534	346.742	81.6211	1.22711e-16	81	102	0.425	4.72039e-20	-0.727018	0.0630968	9.999e-05	7.55704e-15	4.03877e-12
chr2	37198486	rs2287093	ENST00000379066	ENSG00000115825	PRKD3	119407	5117	1.05357	487.381	84.5508	4.22825e-08	56	65	0.270833	2.46982e-09	-0.360389	0.054988	9.999e-05	1.1293e-05	0.000834879
chr2	25166290	rs7591899	ENST00000380794	ENSG00000115138	POMC	2399	2929	1.03595	172.141	83.2617	5.26258e-06	16	18	0.075	5.93563e-07	-1.02067	0.191277	0.00069993	0.000693056	0.0295535
chr2	3580793	rs2071639	ENST00000382062	ENSG00000118004	COLEC11	-14040	5487	1.04436	567.321	85.7031	1.44759e-06	21	23	0.0958333	1.92063e-07	-0.940291	0.168025	0.00069993	0.000587527	0.025797
chr2	214812181	rs717548	ENST00000384544	ENSG00000207274	SNORA70I	-34767	4722	1.09066	305.341	81.3672	1.95097e-09	73	89	0.370833	2.78882e-11	-0.650581	0.0868588	9.999e-05	1.55944e-07	1.8555e-05
chr2	200877622	rs2136600	ENST00000392283	ENSG00000240344	PPIL3	11531	2973	1.05922	203.856	83.0469	2.55423e-12	54	62	0.258333	1.52544e-14	0.791721	0.0879555	9.999e-05	1.43056e-10	3.31602e-08
chr2	189707337	rs12471217	ENST00000392350	ENSG00000128699	ORMDL1	77026	3556	1.05566	158.603	81.4844	1.52241e-10	68	87	0.3625	1.27263e-12	0.643707	0.0793036	9.999e-05	8.87706e-09	1.4189e-06
chr2	98621329	rs11892744	ENST00000393493	ENSG00000115446	UNC50	5122	2780	1.06795	126.401	81.4453	6.7151e-06	47	49	0.204167	5.97907e-07	0.608742	0.114117	0.00029997	0.00050927	0.0228997
chr2	75651385	rs11688959	ENST00000393909	ENSG00000115364	MRPL19	4601	4925	1.07747	383.035	84.4727	2.60146e-09	44	51	0.2125	9.04811e-11	-0.547366	0.0755209	9.999e-05	3.30009e-07	3.64625e-05
chr2	177332141	rs10179735	ENST00000397057	ENSG00000213963	AC019080.1	60545	4312	1.0533	268.857	83.75	9.61132e-07	33	37	0.154167	8.49774e-08	0.771494	0.133463	9.999e-05	0.000162513	0.0087291
chr2	74123314	rs6731793	ENST00000401851	ENSG00000217702	AC073263.1	-11159	3050	1.05514	205.987	82.6953	2.21849e-19	40	42	0.175	4.00726e-23	-1.38669	0.107024	9.999e-05	5.603e-18	5.43793e-15
chr2	37925698	rs74753841	ENST00000402091	ENSG00000115841	RMDN2	-24804	4947	1.02418	388.405	84.1406	2.17077e-06	34	40	0.166667	2.38679e-07	-0.694166	0.125154	0.00089991	0.000702868	0.0299088
chr2	48595242	rs2140551	ENST00000402114	ENSG00000068781	STON1-GTF2A1L	65316	4970	1.03214	363.895	84.1211	2.27042e-07	91	111	0.4625	1.64519e-08	-0.615346	0.100148	0.00019998	6.0231e-05	0.00369417
chr2	20624948	rs10191266	ENST00000402541	ENSG00000118960	HS1BP3	26129	4369	1.0409	400.381	84.8242	1.5607e-06	64	78	0.325	1.81268e-07	-0.500637	0.0892511	9.999e-05	0.000453815	0.0208386
chr2	242793	rs62114506	ENST00000402632	ENSG00000035115	SH3YL1	22016	3562	1.04785	187.497	81.4258	1.21314e-11	55	65	0.270833	5.63986e-14	-0.813222	0.0930338	9.999e-05	8.596e-10	1.70678e-07
chr2	3580793	rs2071639	ENST00000403096	ENSG00000118004	COLEC11	-24909	5469	1.03443	617.722	87.3828	2.33336e-06	21	23	0.0958333	4.34046e-07	-0.994634	0.183891	0.00109989	0.00113285	0.0437689
chr2	48598511	rs13388405	ENST00000404752	ENSG00000243244	STON1	68339	4970	1.07499	320.998	81.1328	6.84282e-09	76	102	0.425	1.2191e-10	-0.499173	0.0694631	9.999e-05	7.99761e-07	8.18776e-05
chr2	24860441	rs7576788	ENST00000405141	ENSG00000084676	NCOA1	368382	3573	1.05546	193.208	82.5586	8.71161e-07	80	111	0.4625	6.08827e-08	-0.410725	0.0701466	9.999e-05	0.000101444	0.00582438
chr2	61856249	rs7596948	ENST00000405894	ENSG00000170264	FAM161A	-2107	3312	1.03543	219.413	83.457	6.78856e-06	63	81	0.3375	8.2875e-07	0.525681	0.0999784	0.0009999	0.00116391	0.0447268
chr2	37925698	rs74753841	ENST00000406384	ENSG00000115841	RMDN2	-3062	4953	1.06468	362.3	82.0703	8.32614e-09	34	40	0.166667	1.97357e-10	-0.887616	0.125261	9.999e-05	1.28836e-06	0.00012504
chr2	101019076	rs13007048	ENST00000409028	ENSG00000071082	RPL31	16792	4580	1.05615	251.578	82.6172	6.71654e-17	60	72	0.3	3.81601e-20	1.00718	0.087089	9.999e-05	2.77877e-15	1.6053e-12
chr2	232020615	rs3116226	ENST00000409098	ENSG00000135930	EIF4E2	-530069	4131	1.05439	350.206	84.3555	9.11939e-07	22	22	0.0916667	8.88856e-08	0.572921	0.0992849	9.999e-05	0.000201244	0.0104783
chr2	227275242	rs6750437	ENST00000409616	ENSG00000168958	MFF	-50021	5068	1.02197	385.074	86.5039	2.92519e-06	76	101	0.420833	4.91821e-07	0.550879	0.102397	0.00079992	0.000960689	0.0384394
chr2	86026385	rs12124	ENST00000409681	ENSG00000068654	POLR1A	79769	3677	1.0488	259.137	84.1797	3.01286e-08	23	30	0.125	1.52517e-09	-0.919304	0.138105	9.999e-05	4.3055e-06	0.000361225
chr2	87147583	rs13014634	ENST00000409801	ENSG00000183281	PLGLB1	-125732	1545	1.02901	65.434	80.6641	7.53855e-09	79	97	0.404167	1.21383e-10	0.736509	0.102477	9.999e-05	3.19737e-07	3.54243e-05
chr2	98412232	rs10514774	ENST00000409975	ENSG00000115446	UNC50	-196348	2772	1.05254	122.888	81.1719	3.48831e-06	50	54	0.225	2.56712e-07	-0.510676	0.0923495	0.00019998	0.000278718	0.0137901
chr2	131486456	rs7592720	ENST00000410036	ENSG00000173272	MZT2A	6286	2439	1.04239	127.327	82.1875	9.01702e-07	27	31	0.129167	5.92582e-08	0.55833	0.0952575	0.00019998	7.67336e-05	0.00456553
chr2	191074461	rs2459611	ENST00000411949	ENSG00000228509	AC006460.1	-365746	3310	1.07001	206.531	81.8945	8.02032e-06	38	45	0.1875	7.96529e-07	-0.690133	0.131023	0.00109989	0.00102484	0.0404987
chr2	196461923	rs7606042	ENST00000412905	ENSG00000196950	SLC39A10	804786	3459	1.06829	182.096	81.3672	3.87971e-06	13	13	0.0541667	3.02181e-07	-0.935379	0.170304	0.00019998	0.000417504	0.0194294
chr2	226933	rs3791221	ENST00000413140	ENSG00000143727	ACP1	-37961	3706	1.07507	187.534	80.5273	4.70044e-18	69	81	0.3375	4.62426e-22	1.091	0.0875845	9.999e-05	6.31727e-17	5.1093e-14
chr2	216071449	rs12468952	ENST00000413174	ENSG00000138363	ATIC	758950	4430	1.05574	385.621	84.707	1.58783e-06	72	92	0.383333	1.81388e-07	-0.513511	0.0915486	0.00039996	0.000395455	0.0185736
chr2	241479203	rs740314	ENST00000413432	ENSG00000006607	FARP2	44972	3901	1.05554	295.811	82.9102	1.89338e-06	44	51	0.2125	1.64836e-07	-0.482442	0.0856773	0.00029997	0.000360539	0.0171865
chr2	91747002	rs71422473	ENST00000413684	ENSG00000232531	AC027612.3	1983	47	0.921259	4.50256	98.5156	4.3842e-07	32	34	0.141667	3.58871e-07	-0.797591	0.146272	9.999e-05	5.68495e-06	0.000459789
chr2	15395739	rs3805106	ENST00000413892	ENSG00000229087	AC007738.1	2042	4389	1.02631	372.558	86.0352	1.49724e-06	64	77	0.320833	2.10879e-07	0.559278	0.100322	0.00039996	0.000452725	0.0208043
chr2	32834735	rs17012337	ENST00000414054	ENSG00000230876	LINC00486	9291	4046	1.05537	312.157	82.6172	6.15241e-17	44	51	0.2125	3.4321e-20	-1.05648	0.0911847	9.999e-05	3.26099e-15	1.84007e-12
chr2	135342673	rs6736613	ENST00000414343	ENSG00000176601	MAP3K19	-295216	2870	1.04143	139.198	79.3555	6.65506e-07	33	39	0.1625	2.35055e-08	0.704428	0.116125	0.00019998	6.19271e-05	0.0037715
chr2	48595242	rs2140551	ENST00000416023	ENSG00000232285	ELOBP3	-185361	4914	1.05117	246.656	78.6914	5.169e-10	91	111	0.4625	2.39326e-12	-0.836334	0.104678	9.999e-05	5.53328e-08	7.24928e-06
chr2	3580793	rs2071639	ENST00000416132	ENSG00000118004	COLEC11	-14362	5489	0.98852	513.933	84.4922	6.05713e-11	21	23	0.0958333	1.07487e-12	-1.21563	0.149138	9.999e-05	3.81446e-08	5.15423e-06
chr2	199763777	rs13008446	ENST00000416668	ENSG00000226124	FTCDNL1	87395	2931	1.04168	188.412	82.6562	7.49261e-06	84	112	0.466667	8.25262e-07	0.737084	0.140158	0.0009999	0.00105385	0.0414426
chr2	113617300	rs793063	ENST00000416673	ENSG00000240356	RPL23AP7	9739	3797	1.03757	200.92	81.5234	2.82528e-08	71	81	0.3375	7.63424e-10	0.51236	0.0753147	9.999e-05	3.5478e-06	0.000305039
chr2	61794198	rs7563252	ENST00000416921	ENSG00000227361	RPS24P7	-8946	3335	1.06117	208.98	81.8164	3.94045e-06	47	54	0.225	3.31936e-07	0.510232	0.0932649	0.00039996	0.00051893	0.0232565
chr2	3465692	rs4971514	ENST00000417243	ENSG00000171853	TRAPPC12	43808	5624	1.03904	616.391	86.5625	6.18719e-12	85	106	0.441667	1.44197e-13	0.782132	0.0914368	9.999e-05	1.75916e-09	3.27829e-07
chr2	216118277	rs705652	ENST00000417391	ENSG00000079246	XRCC5	8925	4230	1.04721	442.55	85.2344	2.455e-08	80	113	0.470833	1.51552e-09	0.578117	0.0868316	9.999e-05	6.20483e-06	0.000497524
chr2	24898299	rs11688665	ENST00000417886	ENSG00000115129	TP53I3	-813789	3884	1.05548	208.005	82.3828	5.98635e-06	77	101	0.420833	6.03558e-07	-0.5374	0.100784	0.00069993	0.000838013	0.0343581
chr2	74958729	rs12366	ENST00000418001	ENSG00000236209	AC104135.1	-33884	3794	1.04143	340.529	84.9023	3.64803e-16	77	98	0.408333	8.88182e-19	-0.956769	0.0874896	9.999e-05	3.56223e-14	1.70142e-11
chr2	97549720	rs6750197	ENST00000419390	ENSG00000196912	ANKRD36B	40094	1950	1.05579	92.695	79.9414	6.02392e-11	82	109	0.454167	2.43356e-13	0.745596	0.0882452	9.999e-05	1.88774e-09	3.49642e-07
chr2	44165463	rs10193444	ENST00000419807	ENSG00000138032	PPM1B	-2507	4789	1.05735	355.046	82.9297	7.28619e-10	81	94	0.391667	1.31107e-11	-0.901891	0.117981	9.999e-05	1.05689e-07	1.32445e-05
chr2	214809647	rs34732883	ENST00000420134	ENSG00000229267	AC016708.1	-150746	4424	1.06539	354.707	83.5156	1.14815e-09	74	90	0.375	2.66094e-11	-0.782078	0.104281	9.999e-05	1.51164e-07	1.81035e-05
chr2	38993834	rs4670903	ENST00000420644	ENSG00000229692	SOS1-IT1	22	4186	1.09255	212.546	78.0664	2.31444e-11	19	20	0.0833333	3.71109e-14	1.62705	0.184378	9.999e-05	8.03384e-10	1.60567e-07
chr2	97553660	rs13024129	ENST00000420699	ENSG00000135976	ANKRD36	440163	1589	1.02692	72.1452	80.5469	1.51663e-05	81	115	0.479167	1.41195e-06	-0.427576	0.0833155	0.00109989	0.000899881	0.0364147
chr2	169725378	rs111397662	ENST00000421028	ENSG00000154479	CCDC173	-31029	4867	1.04341	464.214	85.293	1.52607e-06	38	41	0.170833	1.90876e-07	0.719324	0.128507	0.00049995	0.000507233	0.022833
chr2	97547464	rs12993579	ENST00000421946	ENSG00000135976	ANKRD36	334736	1656	1.05421	78.2769	79.1602	3.00393e-10	81	108	0.45	1.40313e-12	-0.420335	0.0519104	9.999e-05	8.86283e-09	1.41849e-06
chr2	185623189	rs58762332	ENST00000421998	ENSG00000226747	AC007966.1	115531	3490	1.04419	86.8329	79.8438	1.85016e-05	56	66	0.275	1.62395e-06	-0.638571	0.125243	0.0009999	0.00118521	0.0453843
chr2	207873254	rs114814336	ENST00000422495	ENSG00000115020	PIKFYVE	-393104	4264	1.06198	244.546	82.6953	3.92814e-06	13	13	0.0541667	3.82021e-07	0.890555	0.163754	0.00049995	0.000607363	0.0264954
chr2	113235767	rs7589901	ENST00000422956	ENSG00000189223	PAX8-AS1	230	3737	1.04592	189.986	81.6406	4.7304e-14	67	79	0.329167	6.92405e-17	1.0091	0.100199	9.999e-05	2.7399e-12	8.91146e-10
chr2	74145551	rs828888	ENST00000423477	ENSG00000225439	BOLA3-AS1	-2489	3050	1.06104	215.181	83.3008	1.54036e-07	68	88	0.366667	8.79555e-09	0.465622	0.0741348	9.999e-05	1.71922e-05	0.00120981
chr2	32836639	rs59048519	ENST00000424364	ENSG00000230876	LINC00486	-4376	4082	1.04171	313.356	82.7734	5.62145e-09	45	53	0.220833	1.46824e-10	-0.817262	0.114341	9.999e-05	9.95465e-07	9.93969e-05
chr2	99190798	rs6542871	ENST00000424491	ENSG00000241962	AC079447.1	49312	3047	1.03888	133.559	81.0547	1.9054e-07	33	35	0.145833	7.10705e-09	0.880841	0.139221	9.999e-05	1.65851e-05	0.0011739
chr2	185471318	rs10202317	ENST00000424728	ENSG00000188738	FSIP2	-267578	3481	1.04614	84.0154	79.375	1.15633e-06	33	35	0.145833	4.71342e-08	-0.92782	0.156932	9.999e-05	6.21801e-05	0.00378501
chr2	189784590	rs5742933	ENST00000424766	ENSG00000064933	PMS1	46	3544	1.05103	156.861	81.2305	6.42159e-07	49	58	0.241667	3.26749e-08	0.764637	0.127578	9.999e-05	6.15916e-05	0.00376153
chr2	747262	rs12618059	ENST00000425850	ENSG00000223751	AC116609.1	4773	5225	1.05178	326.7	83.3398	2.105e-06	64	79	0.329167	2.01324e-07	-0.555002	0.0993666	0.00069993	0.000460941	0.021094
chr2	50817775	rs12233045	ENST00000426912	ENSG00000238165	AC007560.1	11902	5190	1.05766	250.991	79.6484	2.049e-08	35	38	0.158333	3.2277e-10	0.944735	0.13528	9.999e-05	2.48445e-06	0.000223596
chr2	61154393	rs2592494	ENST00000426997	ENSG00000237651	C2orf74	9324	3341	1.04132	199.714	81.8359	9.06309e-22	80	98	0.408333	2.88348e-26	-0.995189	0.0687783	9.999e-05	2.98911e-20	4.90042e-17
chr2	87087931	rs7573463	ENST00000427434	ENSG00000234231	AC093616.1	-613054	1630	1.05915	106.288	81.1328	5.63806e-06	34	39	0.1625	4.59113e-07	-1.11648	0.206917	0.00019998	0.000376401	0.0178027
chr2	189022836	rs55881040	ENST00000427960	ENSG00000115368	WDR75	-418647	3286	1.08217	143.698	80.6836	2.5524e-06	13	13	0.0541667	1.60703e-07	0.851877	0.151131	0.00019998	0.000184564	0.00972435
chr2	111743526	rs2948019	ENST00000427997	ENSG00000153107	ANAPC1	113320	2840	1.05423	210.392	83.3594	1.31292e-08	84	109	0.454167	4.69559e-10	0.731494	0.105935	9.999e-05	1.34743e-06	0.000130149
chr2	156276244	rs6725811	ENST00000428651	ENSG00000226383	LINC01876	-251669	3295	1.06186	170.954	81.9531	1.81412e-12	73	91	0.379167	6.72279e-15	-0.960283	0.104787	9.999e-05	7.79041e-11	1.87151e-08
chr2	210683969	rs11887861	ENST00000429921	ENSG00000197713	RPE	681340	3947	1.06134	135.521	78.3789	1.1994e-05	74	96	0.4	7.49378e-07	-0.601256	0.11384	0.00109989	0.00106622	0.0418071
chr2	219197852	rs75450661	ENST00000430297	ENSG00000144567	RETREG2	19634	3674	1.06073	260.659	82.9688	2.79361e-08	85	114	0.475	1.05817e-09	0.517141	0.0767954	9.999e-05	3.45631e-06	0.000297806
chr2	674963	rs12990777	ENST00000432667	ENSG00000151353	TMEM18	2442	5041	1.06703	267.508	81.2305	3.89714e-14	62	75	0.3125	4.56091e-17	-0.912579	0.0898775	9.999e-05	1.85833e-12	6.27988e-10
chr2	104880749	rs13393468	ENST00000433433	ENSG00000229743	LINC01159	-8298	4127	1.06909	324.775	84.7461	1.17227e-06	55	61	0.254167	1.27843e-07	0.378904	0.0666082	9.999e-05	0.000214286	0.011053
chr2	127344842	rs4662721	ENST00000433673	ENSG00000236682	AC068282.1	-44289	4877	1.05095	284.661	82.7734	6.73623e-20	47	52	0.216667	9.96776e-24	1.16187	0.0877298	9.999e-05	2.6388e-18	2.75976e-15
chr2	218664272	rs13022721	ENST00000436603	ENSG00000074582	BCS1L	2074	3332	1.06854	266.948	83.8477	7.48354e-06	27	34	0.141667	9.86924e-07	0.758535	0.145401	0.00129987	0.00126443	0.0477724
chr2	113232684	rs7421852	ENST00000437551	ENSG00000189223	PAX8-AS1	-2844	3737	1.0487	186.532	80.9766	8.07179e-15	67	79	0.329167	5.85287e-18	0.983392	0.0931168	9.999e-05	3.91524e-13	1.5271e-10
chr2	214809647	rs34732883	ENST00000437897	ENSG00000227769	AC072062.1	-212352	4461	1.0343	378.15	85	6.36761e-12	74	90	0.375	8.92106e-14	-0.890721	0.102977	9.999e-05	1.20109e-09	2.30924e-07
chr2	131523673	rs12464324	ENST00000438378	ENSG00000152117	AC073869.1	30859	2452	1.08437	123.186	80.5664	1.21809e-17	49	54	0.225	1.54014e-21	1.00989	0.0826951	9.999e-05	8.11478e-17	6.39262e-14
chr2	3563566	rs11684290	ENST00000438436	ENSG00000234171	RNASEH1-AS1	5073	5485	1.04654	591.528	86.3477	2.78591e-08	66	74	0.308333	2.23591e-09	0.694862	0.105679	9.999e-05	9.67193e-06	0.000731074
chr2	130180231	rs9751751	ENST00000439886	ENSG00000136699	SMPD4	-7389	2946	1.05704	167.654	81.1914	1.91357e-10	71	83	0.345833	1.53526e-12	0.608325	0.0752954	9.999e-05	1.1694e-08	1.8282e-06
chr2	238090622	rs13024836	ENST00000440143	ENSG00000132330	SCLY	8520	5223	1.05514	406.422	83.8281	2.41283e-06	54	60	0.25	2.56926e-07	0.584972	0.105788	0.00039996	0.000652963	0.0282013
chr2	117641148	rs2421966	ENST00000440211	ENSG00000227291	AC092170.1	-459587	4270	1.05456	176.758	82.3047	6.16027e-06	35	36	0.15	6.17137e-07	0.853454	0.160213	0.00069993	0.000732359	0.0308607
chr2	37925698	rs74753841	ENST00000440353	ENSG00000115841	RMDN2	350	4955	1.05735	387.104	83.3203	2.25521e-06	34	40	0.166667	2.17872e-07	-0.666542	0.119723	0.00029997	0.000568116	0.0250872
chr2	213273756	rs11688826	ENST00000440779	ENSG00000144451	SPAG16	-10682	4402	1.06139	238.153	82.3438	3.65605e-09	38	42	0.175	7.81299e-11	0.87671	0.120457	9.999e-05	3.59825e-07	3.9505e-05
chr2	32836639	rs59048519	ENST00000440786	ENSG00000236854	AL121656.1	-90489	4374	1.04771	315.831	81.8945	6.98165e-09	45	53	0.220833	1.52328e-10	-0.812777	0.113835	9.999e-05	1.16011e-06	0.000114238
chr2	66187965	rs75031823	ENST00000440972	ENSG00000198369	SPRED2	-755329	4372	1.04629	429.956	86.3867	3.43545e-06	14	15	0.0625	5.81444e-07	1.36664	0.255883	0.00079992	0.00106973	0.0419162
chr2	106803953	rs9308902	ENST00000443590	ENSG00000214199	EEF1A1P12	-105278	4592	1.03768	256.478	82.8906	2.16263e-06	76	105	0.4375	1.92699e-07	0.445753	0.0796644	0.00019998	0.000411284	0.0192055
chr2	223776146	rs11902103	ENST00000444408	ENSG00000152056	AP1S3	61880	4605	1.06568	279.146	83.7109	5.27503e-07	26	29	0.120833	4.13523e-08	-0.922921	0.155339	0.00019998	8.01163e-05	0.00475049
chr2	131531280	rs34295369	ENST00000445782	ENSG00000173272	MZT2A	-38894	2421	1.06708	113.15	80.4883	5.64663e-07	43	48	0.2	2.40876e-08	0.562507	0.092812	9.999e-05	3.24546e-05	0.00212712
chr2	189661479	rs2289226	ENST00000446877	ENSG00000064933	PMS1	-123011	3544	1.09363	154.959	80.1172	3.06859e-06	68	82	0.341667	1.82546e-07	-0.609587	0.108705	9.999e-05	0.00022268	0.0114325
chr2	169647902	rs76410583	ENST00000447353	ENSG00000154479	CCDC173	46530	4858	1.06856	434.193	84.1016	7.64567e-10	31	34	0.141667	1.9263e-11	0.660557	0.0873079	9.999e-05	1.15795e-07	1.43493e-05
chr2	156276244	rs6725811	ENST00000448255	ENSG00000226383	LINC01876	-251632	3307	1.06588	168.651	81.6602	1.77908e-09	73	91	0.379167	2.7041e-11	-0.629972	0.0840364	9.999e-05	1.08359e-07	1.35384e-05
chr2	110646331	rs13430683	ENST00000448359	ENSG00000175772	LINC01106	-263099	1997	1.07639	153.606	81.4258	2.68809e-07	24	26	0.108333	1.17122e-08	0.778389	0.125173	9.999e-05	1.84599e-05	0.00129526
chr2	39338917	rs72801452	ENST00000449569	ENSG00000231312	AC007388.1	-98500	4188	1.07445	258.618	80.6641	5.57387e-06	55	69	0.2875	4.19115e-07	0.489861	0.0904316	0.00069993	0.000856261	0.0349644
chr2	73609879	rs62149804	ENST00000450720	ENSG00000163016	ALMS1P1	-35041	2649	1.0507	148.473	82.1094	3.85757e-11	44	47	0.195833	2.92411e-13	-0.703621	0.0836412	9.999e-05	2.14028e-09	3.92819e-07
chr2	113235767	rs7589901	ENST00000451179	ENSG00000189223	PAX8-AS1	236	3737	1.06212	187.377	80.625	1.40156e-12	67	79	0.329167	2.93189e-15	0.967048	0.103663	9.999e-05	6.49145e-11	1.59096e-08
chr2	64232363	rs60041537	ENST00000451350	ENSG00000225889	AC012368.1	3894	3505	1.04739	286.086	85.9961	8.68263e-07	25	28	0.116667	1.11496e-07	0.676481	0.118277	0.00019998	0.000164162	0.00880836
chr2	97658891	rs11692435	ENST00000451664	ENSG00000115073	ACTR1B	5024	1978	1.05941	92.9971	79.9023	2.30897e-07	15	16	0.0666667	7.0312e-09	-0.722844	0.114207	9.999e-05	1.10483e-05	0.000819285
chr2	3487556	rs9309712	ENST00000452495	ENSG00000171853	TRAPPC12	9840	5562	1.05663	619.057	86.6797	4.0916e-14	88	117	0.4875	4.62423e-16	0.971496	0.100209	9.999e-05	6.20412e-12	1.92498e-09
chr2	87078688	rs2944258	ENST00000452554	ENSG00000231259	AC125232.1	-25620	1556	1.05446	66.2769	79.8438	4.16471e-08	62	72	0.3	8.21414e-10	0.708932	0.104447	9.999e-05	1.34277e-06	0.000129802
chr2	159705797	rs5026100	ENST00000453016	ENSG00000226266	AC009961.1	6632	4656	1.07684	230.034	81.0938	9.15156e-06	38	42	0.175	8.25703e-07	-0.516764	0.0982663	0.00079992	0.00126554	0.0477846
chr2	3478951	rs13003061	ENST00000453806	ENSG00000225234	TRAPPC12-AS1	3457	5548	1.04829	637.678	87.0117	1.81791e-18	38	40	0.166667	5.30551e-21	-1.52667	0.127626	9.999e-05	2.15672e-16	1.5301e-13
chr2	119375082	rs9677489	ENST00000454260	ENSG00000229867	STEAP3-AS1	-126012	3695	1.05144	275.425	83.7695	6.09766e-06	64	75	0.3125	7.64971e-07	-0.606387	0.114917	0.00069993	0.00118112	0.0452877
chr2	151451192	rs56898485	ENST00000454583	ENSG00000080345	RIF1	-13509	4013	1.04877	191.133	81.1914	1.83059e-10	54	65	0.270833	1.45393e-12	0.812011	0.10037	9.999e-05	1.48276e-08	2.25702e-06
chr2	205487487	rs57360011	ENST00000455934	ENSG00000023228	NDUFS1	671706	3929	1.07266	323.222	82.0508	2.93643e-07	14	15	0.0625	1.48215e-08	-1.06297	0.17236	9.999e-05	4.68826e-05	0.00293785
chr2	85596961	rs2232748	ENST00000456023	ENSG00000168894	RNF181	1143	3926	1.0754	268.353	82.8516	2.31216e-07	79	105	0.4375	1.30588e-08	0.634983	0.102502	0.00019998	2.89e-05	0.00192536
chr2	106999760	rs72830023	ENST00000457256	ENSG00000229360	PPP1R2P5	-58279	4193	1.02604	202.109	79.7461	5.74413e-06	90	115	0.479167	3.73145e-07	-0.587136	0.107854	0.00089991	0.000962246	0.038489
chr2	151476604	rs4468813	ENST00000457745	ENSG00000080345	RIF1	-9674	4028	1.06542	177.066	79.5312	1.07444e-11	54	65	0.270833	2.43351e-14	0.757312	0.0850099	9.999e-05	4.96949e-10	1.04486e-07
chr2	71387313	rs6717013	ENST00000460310	ENSG00000075292	ZNF638	-43871	4586	1.05109	394.506	83.8477	3.93825e-06	85	99	0.4125	4.60921e-07	-0.633004	0.117334	0.00079992	0.00109095	0.0424677
chr2	127212809	rs2404531	ENST00000460485	ENSG00000163161	ERCC3	77779	4909	1.04768	288.294	83.7891	2.35792e-06	69	91	0.379167	2.48394e-07	-0.571957	0.10329	0.00039996	0.000470043	0.0214297
chr2	161873802	rs35292746	ENST00000461456	ENSG00000144290	SLC4A10	249383	2847	1.0352	129.232	82.8711	1.23657e-05	84	112	0.466667	1.55526e-06	-0.470843	0.0921598	0.00079992	0.00125382	0.0474011
chr2	219562673	rs3183099	ENST00000462385	ENSG00000124006	OBSL1	2705	4212	1.03691	307.879	85.0977	4.95853e-17	49	58	0.241667	9.35535e-20	-1.03347	0.0907731	9.999e-05	4.64311e-15	2.56041e-12
chr2	99086999	rs10167390	ENST00000462782	ENSG00000135951	TSGA10	54421	3033	1.04291	132.825	80.7422	1.93453e-08	78	105	0.4375	3.96207e-10	0.708424	0.102068	9.999e-05	1.45184e-06	0.000139236
chr2	169646669	rs4668151	ENST00000462903	ENSG00000138398	PPIG	62281	4816	1.05667	411.587	83.8867	1.08407e-07	21	22	0.0916667	6.53235e-09	-0.974942	0.153652	9.999e-05	2.46685e-05	0.00167284
chr2	96404141	rs584811	ENST00000463940	ENSG00000115042	FAHD2A	998866	754	1.03288	32.9722	80.4102	3.11198e-05	65	78	0.325	3.35779e-06	-0.471796	0.0958215	0.00059994	0.000806706	0.0333223
chr2	99109112	rs6733285	ENST00000464459	ENSG00000135951	TSGA10	32036	3041	1.04893	138.146	81.7578	5.28702e-09	88	115	0.479167	1.04791e-10	-0.384509	0.0532746	9.999e-05	3.58128e-07	3.939e-05
chr2	61147928	rs2592496	ENST00000464909	ENSG00000237651	C2orf74	2819	3341	1.05381	201.481	81.8164	5.41154e-13	81	100	0.416667	1.46027e-15	-0.895424	0.0945844	9.999e-05	3.0995e-11	8.17442e-09
chr2	87078688	rs2944258	ENST00000465361	ENSG00000125551	PLGLB2	-672540	1707	1.03212	118.537	84.043	1.25993e-10	62	72	0.3	2.23126e-12	-0.929192	0.116095	9.999e-05	8.25773e-09	1.33752e-06
chr2	218248366	rs13430006	ENST00000465395	ENSG00000163466	ARPC2	30910	3669	1.0624	260.641	83.1445	3.41497e-12	75	99	0.4125	2.23947e-14	-0.637764	0.0714578	9.999e-05	2.35905e-10	5.31959e-08
chr2	118243008	rs17047898	ENST00000466171	ENSG00000125633	CCDC93	-298929	4264	1.05861	245.631	82.5195	3.7825e-06	16	17	0.0708333	3.54723e-07	0.747181	0.13696	0.00029997	0.000601115	0.0262795
chr2	86892988	rs55954660	ENST00000467745	ENSG00000183281	PLGLB1	124996	1546	1.03296	65.7491	81.25	2.78577e-06	62	72	0.3	1.97583e-07	-0.692743	0.123933	0.00019998	0.000135997	0.00748924
chr2	151482475	rs16830086	ENST00000467762	ENSG00000080345	RIF1	-23474	4022	1.07391	181.36	79.9414	5.4669e-08	51	59	0.245833	1.18028e-09	0.763944	0.113836	9.999e-05	4.09464e-06	0.000345927
chr2	113458351	rs72611930	ENST00000468417	ENSG00000136682	CBWD2	-23168	3830	1.04527	192.019	81.1914	2.91653e-06	41	46	0.191667	2.06882e-07	0.614213	0.11009	0.00019998	0.00039114	0.0184063
chr2	42320094	rs2053347	ENST00000468711	ENSG00000115944	COX7A2L	41054	5554	1.05084	363.452	82.5977	5.77509e-09	75	99	0.4125	1.45008e-10	-0.600606	0.0839987	9.999e-05	1.05606e-06	0.000104929
chr2	241454159	rs2055568	ENST00000470617	ENSG00000006607	FARP2	-33990	3731	1.04879	273.098	82.9883	3.61564e-06	62	79	0.329167	3.62705e-07	-0.486329	0.0892292	0.00049995	0.000689271	0.0294231
chr2	190366777	rs4940	ENST00000470892	ENSG00000151689	INPP1	-1868	3355	1.0552	188.607	82.168	2.40646e-11	48	54	0.225	1.68152e-13	-0.676477	0.07937	9.999e-05	1.53437e-09	2.89496e-07
chr2	61162474	rs17006627	ENST00000471542	ENSG00000173209	AHSA2	-16195	3337	1.05571	187.32	80.6836	1.12307e-08	47	51	0.2125	1.99566e-10	0.829807	0.117141	9.999e-05	9.9113e-07	9.90455e-05
chr2	74338059	rs2098128	ENST00000471577	ENSG00000115274	INO80B	-117050	3509	1.08139	278.686	83.1836	3.43592e-13	51	68	0.283333	1.44492e-15	0.877423	0.0926625	9.999e-05	1.41225e-11	3.97518e-09
chr2	280819	rs7605824	ENST00000472012	ENSG00000035115	SH3YL1	-49661	3492	1.07433	179.35	80.4102	1.28175e-11	69	81	0.3375	4.19174e-14	0.891572	0.101312	9.999e-05	5.07081e-10	1.06065e-07
chr2	75708488	rs2158814	ENST00000472230	ENSG00000005436	GCFC2	2117	4960	1.04315	372.941	84.668	7.2613e-10	81	110	0.458333	2.11616e-11	-0.369885	0.0490133	9.999e-05	1.38403e-07	1.67739e-05
chr2	219537010	rs3770237	ENST00000472388	ENSG00000124006	OBSL1	20016	4186	1.05811	300.512	84.1797	1.52038e-08	47	54	0.225	6.78779e-10	0.549315	0.0804542	9.999e-05	2.17986e-06	0.000199438
chr2	43925041	rs4952694	ENST00000472420	ENSG00000138095	LRPPRC	-25471	4747	1.02375	347.362	83.7109	2.59787e-07	71	91	0.379167	1.7811e-08	0.471086	0.0768871	9.999e-05	7.15948e-05	0.00429086
chr2	45935728	rs6752618	ENST00000473428	ENSG00000119729	RHOQ	-608040	5331	1.06819	585.97	84.2969	3.51391e-06	13	14	0.0583333	4.32388e-07	0.876033	0.161937	0.00059994	0.00130886	0.0489934
chr2	233445599	rs2305542	ENST00000474488	ENSG00000077044	DGKD	11131	4965	1.05243	464.608	84.9609	6.29769e-09	56	66	0.275	2.89099e-10	0.910324	0.129924	9.999e-05	1.46608e-06	0.000140491
chr2	88168415	rs4490185	ENST00000475910	ENSG00000144115	THNSL2	-4859	1557	1.03759	97.8656	82.6953	2.50373e-08	66	73	0.304167	8.70334e-10	-0.829952	0.122497	9.999e-05	1.48344e-06	0.00014193
chr2	88153221	rs7582011	ENST00000476349	ENSG00000144115	THNSL2	-25730	1556	1.0566	96.0567	82.0117	1.8403e-12	65	72	0.3	6.99419e-15	-0.985865	0.107671	9.999e-05	4.83904e-11	1.21293e-08
chr2	3577209	rs9808287	ENST00000476389	ENSG00000151360	ALLC	-117413	5405	1.03068	539.189	85.9375	1.26301e-06	21	23	0.0958333	1.70417e-07	-0.957758	0.170318	0.00039996	0.000537131	0.0239747
chr2	207669944	rs34346741	ENST00000477919	ENSG00000144401	METTL21A	-56919	4120	1.0605	321.742	83.457	5.10775e-06	80	102	0.425	5.90523e-07	-0.361239	0.0676823	0.0009999	0.00108481	0.0422899
chr2	218252759	rs35271699	ENST00000477992	ENSG00000163466	ARPC2	17417	3669	1.04086	271.172	84.8242	3.76922e-09	76	100	0.416667	1.53012e-10	-0.469134	0.0657139	9.999e-05	5.71537e-07	5.99804e-05
chr2	1759827	rs2382563	ENST00000478155	ENSG00000130508	PXDN	-83321	5794	1.04706	468.82	85.4297	1.93538e-07	65	82	0.341667	1.75861e-08	0.524326	0.0855378	9.999e-05	5.73581e-05	0.00353764
chr2	87087931	rs7573463	ENST00000478636	ENSG00000183281	PLGLB1	-69224	1545	1.03606	61.9074	78.9648	3.74287e-08	34	39	0.1625	5.7825e-10	1.21186	0.17662	9.999e-05	1.42918e-06	0.00013728
chr2	147589202	rs78810111	ENST00000478904	ENSG00000115947	ORC4	369292	2989	1.05034	147.36	80.8789	1.26676e-05	13	14	0.0583333	1.18998e-06	-0.956194	0.184857	0.00159984	0.00132971	0.0496665
chr2	113458351	rs72611930	ENST00000479583	ENSG00000136682	CBWD2	-10235	3822	1.08291	199.58	80.4102	2.37931e-12	41	46	0.191667	5.19184e-15	0.832823	0.0903729	9.999e-05	7.71812e-11	1.85782e-08
chr2	46578769	rs35625984	ENST00000482786	ENSG00000151665	PIGF	9852	5301	1.06043	623.406	85.5664	1.96006e-07	56	65	0.270833	1.83224e-08	0.472106	0.0771317	9.999e-05	6.90218e-05	0.0041618
chr2	209664325	rs2663658	ENST00000482864	ENSG00000078018	MAP2	2809	3853	1.06621	147.389	82.6953	5.63003e-07	47	59	0.245833	3.69248e-08	-0.645234	0.108144	9.999e-05	4.32607e-05	0.00274491
chr2	151485967	rs16830090	ENST00000484077	ENSG00000080345	RIF1	-9009	4025	1.04621	193.174	81.4453	6.56836e-09	54	65	0.270833	1.25842e-10	0.752866	0.104862	9.999e-05	6.64045e-07	6.88549e-05
chr2	50016513	rs10196157	ENST00000484192	ENSG00000179915	NRXN1	31	5238	1.04128	296.852	81.9531	4.34231e-08	89	110	0.458333	1.42566e-09	0.52757	0.0790855	9.999e-05	7.95507e-06	0.000617459
chr2	61136061	rs2698194	ENST00000488469	ENSG00000237651	C2orf74	-26131	3340	1.05366	212.239	83.0078	7.91476e-07	85	105	0.4375	5.89313e-08	-0.694817	0.118519	9.999e-05	0.000102914	0.00589762
chr2	99125501	rs1133978	ENST00000488960	ENSG00000135951	TSGA10	1666	3053	1.05677	134.251	80.5664	2.16453e-06	89	117	0.4875	1.28441e-07	-0.405935	0.0713733	0.00019998	0.000178512	0.00945122
chr2	218186591	rs10171839	ENST00000489598	ENSG00000163466	ARPC2	-30557	3669	1.05084	258.127	83.3984	5.04545e-15	75	99	0.4125	1.00509e-17	-0.606815	0.058049	9.999e-05	3.16853e-13	1.25851e-10
chr2	61161220	rs1177303	ENST00000489686	ENSG00000237651	C2orf74	16089	3341	1.03669	194.383	81.6016	2.1285e-08	78	96	0.4	5.50542e-10	0.782693	0.113901	9.999e-05	2.58427e-06	0.000231645
chr2	27360406	rs6716894	ENST00000491414	ENSG00000115226	FNDC4	134755	2924	1.04588	188.498	82.6562	8.89809e-07	76	97	0.404167	6.35885e-08	-0.460305	0.0787448	0.00019998	0.000110327	0.00627206
chr2	161313357	rs10170291	ENST00000492908	ENSG00000115233	PSMD14	-94172	2944	1.05243	132.038	81.875	3.91089e-06	62	79	0.329167	3.32127e-07	-0.439131	0.0802704	9.999e-05	0.000339314	0.0163158
chr2	199958558	rs281767	ENST00000493181	ENSG00000162971	TYW5	-3057	2875	1.07759	181.321	81.0742	1.91342e-07	61	73	0.304167	7.1737e-09	-0.461869	0.073024	9.999e-05	1.51089e-05	0.00107949
chr2	61183211	rs777584	ENST00000493628	ENSG00000173209	AHSA2	1872	3339	1.06763	202.69	81.9531	1.29791e-06	80	96	0.4	8.82617e-08	0.75667	0.131092	0.00019998	0.0001462	0.00795007
chr2	9424994	rs12328049	ENST00000495494	ENSG00000134330	IAH1	-50681	4702	1.04033	484.087	86.2891	1.39501e-06	72	89	0.370833	2.02534e-07	0.585478	0.104849	0.00069993	0.00049416	0.0223195
chr2	95235517	rs11686534	ENST00000496060	ENSG00000144026	ZNF514	-79827	607	1.0322	26.9019	79.4922	2.7961e-06	78	103	0.429167	1.454e-07	-0.532599	0.0941087	0.00029997	5.467e-05	0.00337872
chr2	112542706	rs2241804	ENST00000496238	ENSG00000125630	POLR1B	30	3485	1.055	201.805	81.7969	4.44152e-10	22	22	0.0916667	5.17909e-12	-1.43919	0.183727	9.999e-05	3.58396e-08	4.89636e-06
chr2	241088511	rs2067987	ENST00000496878	ENSG00000122085	MTERF4	7161	5097	1.03937	427.273	85.293	7.90215e-09	34	37	0.154167	4.08179e-10	0.957897	0.138136	9.999e-05	2.02126e-06	0.000187472
chr2	73752355	rs35791379	ENST00000497464	ENSG00000144034	TPRKB	-15016	2719	1.05967	145.881	80.7617	4.44822e-08	79	101	0.420833	1.11127e-09	0.6291	0.0935651	9.999e-05	3.09944e-06	0.000270905
chr2	46540553	rs60604300	ENST00000505245	ENSG00000250565	ATP6V1E2	1448	5338	1.06108	582.319	84.5703	6.46392e-07	64	77	0.320833	6.15575e-08	-0.5625	0.0961083	9.999e-05	0.000226306	0.0115746
chr2	48595242	rs2140551	ENST00000508440	ENSG00000242441	GTF2A1L	-74556	4914	1.01877	290.293	82.5195	1.67688e-07	91	111	0.4625	8.2866e-09	-0.767831	0.122001	9.999e-05	4.00776e-05	0.00256305
chr2	113231750	rs7563094	ENST00000510859	ENSG00000189223	PAX8-AS1	-19017	3739	1.07555	189.49	80.7812	7.61111e-09	67	80	0.333333	1.26684e-10	0.729103	0.101572	9.999e-05	5.04874e-07	5.3681e-05
chr2	148181010	rs7587464	ENST00000540442	ENSG00000115947	ORC4	-160274	2985	1.04105	163.087	83.6719	1.48768e-15	67	84	0.35	2.64526e-18	-0.999525	0.0932512	9.999e-05	7.23313e-14	3.23802e-11
chr2	74120449	rs1667619	ENST00000551203	ENSG00000257800	FNBP1P1	-232	3053	1.04202	205.56	82.9688	5.52026e-18	66	82	0.341667	2.26222e-21	-0.814837	0.0671516	9.999e-05	2.62413e-16	1.80882e-13
chr2	113234393	rs4849181	ENST00000556070	ENSG00000189223	PAX8-AS1	-1144	3737	1.06631	177.459	79.8633	9.43007e-06	68	81	0.3375	7.04876e-07	0.541685	0.102284	0.00079992	0.00106279	0.04174
chr2	218296026	rs56344368	ENST00000562328	ENSG00000261338	AC021016.2	40706	3666	1.03635	262.94	84.2188	2.60459e-11	82	109	0.454167	3.63565e-13	-0.691169	0.0825895	9.999e-05	3.40399e-09	5.96768e-07
chr2	242097293	rs62192199	ENST00000567549	ENSG00000261186	LINC01238	-8837	2178	1.04807	130.677	81.1328	1.17756e-07	78	93	0.3875	4.0048e-09	-0.820099	0.127137	9.999e-05	8.84664e-06	0.000678843
chr2	222571683	rs3768973	ENST00000568928	ENSG00000261428	AC097461.1	-1965	4180	1.04161	328.364	85.9961	4.05869e-10	66	80	0.333333	1.53838e-11	-0.694078	0.0911848	9.999e-05	6.77294e-08	8.72267e-06
chr2	214809647	rs34732883	ENST00000595058	ENSG00000227769	AC072062.1	-212914	4462	1.05557	383.676	84.043	7.98454e-09	74	90	0.375	3.06336e-10	-0.748032	0.106946	9.999e-05	1.47637e-06	0.000141365
chr2	97661341	rs873886	ENST00000596740	ENSG00000228486	C2orf92	-33116	2002	1.03971	94.0119	80.957	1.77181e-06	53	68	0.283333	1.0773e-07	-0.60293	0.105275	9.999e-05	0.000115905	0.00652833
chr2	75622547	rs11690601	ENST00000604464	ENSG00000270462	AC005034.2	-75037	4992	1.04856	367.018	83.6133	1.84257e-08	74	99	0.4125	7.47226e-10	-0.686052	0.10078	9.999e-05	3.71405e-06	0.000317309
chr2	75675254	rs34081022	ENST00000604845	ENSG00000270696	AC005034.3	14791	4953	1.04846	362.237	83.9062	5.68346e-09	43	50	0.208333	1.97875e-10	-0.696537	0.0983032	9.999e-05	1.06863e-06	0.000106004
chr2	744370	rs11127502	ENST00000606068	ENSG00000272342	LINC01115	-4207	5210	1.04029	326.495	84.043	2.54433e-27	61	76	0.316667	3.22921e-32	-1.17763	0.0672684	9.999e-05	8.74158e-26	4.07887e-22
chr2	10844276	rs34413173	ENST00000607419	ENSG00000271952	LINC01954	-33994	5475	1.04094	590.476	85.5859	5.74308e-07	77	93	0.3875	6.42612e-08	-0.709494	0.121423	0.00019998	0.00024016	0.0121398
chr2	189732515	rs6741074	ENST00000608680	ENSG00000273240	AC013468.1	31940	3559	1.0642	159.996	81.0742	7.07611e-10	68	83	0.345833	7.38448e-12	-0.862628	0.111145	9.999e-05	3.94162e-08	5.3191e-06
chr2	131475220	rs112214959	ENST00000609270	ENSG00000273073	AC073869.3	-11606	2404	1.05164	121.243	82.4023	6.95221e-13	29	33	0.1375	2.49222e-15	-1.34547	0.143732	9.999e-05	2.48764e-11	6.64744e-09
chr2	95214257	rs17119148	ENST00000610384	ENSG00000233757	AC092835.1	-17805	659	0.992923	28.3776	81.5625	1.58712e-05	46	55	0.229167	1.73645e-06	0.476999	0.0938481	9.999e-05	0.000476884	0.0216764
chr2	24167648	rs2288072	ENST00000610442	ENSG00000276087	AC008073.3	43281	3860	1.06601	206.108	82.2266	5.29289e-09	86	111	0.4625	1.18593e-10	0.607799	0.0845118	9.999e-05	4.28117e-07	4.60907e-05
chr2	24175577	rs2042468	ENST00000611138	ENSG00000219626	FAM228B	11320	3860	1.06663	199.085	81.5625	2.38532e-06	84	108	0.45	1.72599e-07	0.584353	0.103969	9.999e-05	0.000276864	0.0137096
chr2	113235767	rs7589901	ENST00000613966	ENSG00000274877		-1829	3737	1.07863	179.151	79.5312	1.26062e-12	67	79	0.329167	1.65711e-15	0.929719	0.0984677	9.999e-05	3.80315e-11	9.79593e-09
chr2	238419142	rs510902	ENST00000614692	ENSG00000274346	AC016999.2	-35767	5376	1.02687	458.524	84.668	1.12916e-06	72	98	0.408333	1.20707e-07	0.503647	0.0883356	0.00049995	0.000417521	0.0194294
chr2	74128895	rs12619982	ENST00000616370	ENSG00000217702	AC073263.1	-1689	3059	1.03681	218.984	85.0586	5.41691e-10	37	39	0.1625	1.66836e-11	-1.02426	0.134856	9.999e-05	6.49134e-08	8.39565e-06
chr2	113239311	rs1139015	ENST00000617278	ENSG00000189223	PAX8-AS1	-19838	3733	1.04832	190.813	81.543	2.50996e-07	60	71	0.295833	1.1036e-08	0.647429	0.103897	0.00019998	2.89993e-05	0.00192985
chr2	871501	rs4263142	ENST00000621134	ENSG00000237667	LINC01115	-3076	5319	1.05293	323.34	83.0273	8.04408e-11	85	104	0.433333	9.55681e-13	-0.944259	0.115511	9.999e-05	1.0083e-08	1.59692e-06
chr2	88725018	rs6547789	ENST00000622311	ENSG00000230006	ANKRD36BP2	-40851	1526	1.01473	89.5975	82.5	5.99604e-06	74	97	0.404167	6.16e-07	-0.342186	0.0642312	0.00039996	0.000477727	0.0216985
chr2	113232816	rs10206269	ENST00000624706	ENSG00000189223	PAX8-AS1	-2730	3737	1.05569	191.667	81.1523	1.29223e-06	67	79	0.329167	7.58121e-08	0.63515	0.109392	9.999e-05	0.000152199	0.00822833
chr2	672080	rs73153249	ENST00000624944	ENSG00000280360	AC092159.4	-15720	5081	1.05823	261.211	80.3125	4.64514e-13	22	24	0.1	6.57132e-16	-1.36503	0.141819	9.999e-05	3.12914e-11	8.23469e-09
chr2	99601618	rs4851214	ENST00000626231	ENSG00000281739		21	3798	1.06074	127.021	78.5352	5.6666e-06	48	54	0.225	2.98043e-07	0.751417	0.136732	0.00049995	0.000451426	0.0207525
chr2	241493933	rs2018761	ENST00000627550	ENSG00000006607	FARP2	137643	4175	1.05264	304.758	82.6758	5.3778e-07	44	51	0.2125	3.48134e-08	-0.518187	0.0866612	9.999e-05	0.000101214	0.00581749
chr2	214812181	rs717548	ENST00000628464	ENSG00000227769	AC072062.1	-216877	4470	1.02191	388.621	85.1367	2.17191e-09	73	89	0.370833	8.66907e-11	-0.694571	0.0957142	9.999e-05	6.15452e-07	6.41994e-05
chr2	65438130	rs4671128	ENST00000629214	ENSG00000281920	AC007389.5	-185143	4235	1.02645	448.068	87.4805	7.95091e-07	58	74	0.308333	1.29292e-07	-0.559683	0.0984319	0.00029997	0.000285444	0.0140655
chr3	124738425	rs13061561	ENST00000232607	ENSG00000114491	UMPS	8058	4568	1.06455	278.399	81.9727	1.1701e-10	28	33	0.1375	1.07759e-12	-0.781994	0.0959444	9.999e-05	1.04044e-08	1.64001e-06
chr3	183834311	rs13073298	ENST00000242810	ENSG00000114796	KLHL24	198742	4375	1.04619	357.222	84.043	1.51069e-10	47	56	0.233333	2.76756e-12	-0.783342	0.0984073	9.999e-05	2.44171e-08	3.5139e-06
chr3	14670966	rs1901	ENST00000253697	ENSG00000131379	C3orf20	-4134	4413	1.06941	444.353	84.1992	1.65139e-15	72	93	0.3875	3.81673e-18	0.879102	0.0825776	9.999e-05	1.02311e-13	4.40145e-11
chr3	158619441	rs6785523	ENST00000264263	ENSG00000168827	GFM1	-25157	4206	1.07247	148.553	79.668	1.48653e-08	85	107	0.445833	2.17224e-10	0.499169	0.070642	9.999e-05	8.32289e-07	8.47073e-05
chr3	194682701	rs789863	ENST00000265245	ENSG00000041802	LSG1	-10225	5370	1.02713	653.425	87.5977	1.98556e-06	66	82	0.341667	3.73256e-07	0.31969	0.0587264	0.00069993	0.00107004	0.0419162
chr3	50027841	rs35375092	ENST00000273588	ENSG00000145020	AMT	-605089	1728	1.03523	49.2304	79.1211	2.92785e-05	51	62	0.258333	2.58646e-06	0.470038	0.0942538	0.00059994	0.0011269	0.0435946
chr3	19946945	rs11128927	ENST00000295824	ENSG00000163576	EFHB	-12766	4151	1.02609	230.309	80.9375	9.56627e-07	87	107	0.445833	5.03499e-08	-0.627936	0.106474	0.00049995	0.000174875	0.00930029
chr3	170867828	rs3821747	ENST00000295830	ENSG00000163584	RPL22L1	2654	3717	1.04598	286.061	84.6484	2.74529e-22	50	56	0.233333	4.6809e-26	-1.17494	0.0817829	9.999e-05	1.0182e-20	1.73979e-17
chr3	44794081	rs1463950	ENST00000296121	ENSG00000163807	KIAA1143	-32420	3521	1.06703	208.27	81.2695	4.14986e-09	80	103	0.429167	6.8451e-11	0.37985	0.0519952	9.999e-05	3.29144e-07	3.64333e-05
chr3	39407646	rs1803893	ENST00000301821	ENSG00000168028	RPSA	956	4329	1.04848	256.371	83.9453	3.83304e-18	91	119	0.495833	2.49688e-21	0.550702	0.0454588	9.999e-05	1.8013e-16	1.30153e-13
chr3	41910223	rs13088394	ENST00000301831	ENSG00000168038	ULK4	52206	3906	1.05125	157.982	81.0352	9.17525e-07	55	70	0.291667	4.87333e-08	0.734867	0.124452	0.00029997	9.01043e-05	0.00525539
chr3	123256904	rs7625925	ENST00000309934	ENSG00000121542	SEC22A	48581	4118	1.05882	250.873	83.0273	3.57325e-07	45	49	0.204167	2.27999e-08	0.323157	0.0532138	9.999e-05	5.04905e-05	0.00314767
chr3	183896465	rs9863539	ENST00000311101	ENSG00000175193	PARL	-11578	4352	1.05398	408.008	84.8633	9.86215e-08	79	100	0.416667	7.14248e-09	0.66947	0.105831	9.999e-05	2.27554e-05	0.00155792
chr3	101417558	rs9859077	ENST00000314261	ENSG00000138468	SENP7	95682	4137	1.03206	188.666	83.3594	6.7101e-06	52	57	0.2375	8.05285e-07	0.676695	0.128534	0.00109989	0.00100755	0.0399717
chr3	94061265	rs61739170	ENST00000315099	ENSG00000178750	STX19	-32656	1721	1.02558	62.3938	82.1094	9.48448e-13	37	41	0.170833	3.24295e-15	-1.16362	0.125003	9.999e-05	3.20476e-11	8.39726e-09
chr3	44953815	rs7633765	ENST00000322734	ENSG00000144792	ZNF660	368850	3329	1.04786	227.428	83.7305	4.67177e-06	45	52	0.216667	5.5421e-07	-0.452135	0.0844787	0.00049995	0.000749371	0.0314573
chr3	138115664	rs61108201	ENST00000327532	ENSG00000158163	DZIP1L	-56	3242	1.04252	160.191	82.1289	1.62245e-10	16	18	0.075	1.68364e-12	0.959305	0.119012	9.999e-05	1.21421e-08	1.87889e-06
chr3	53859813	rs3821869	ENST00000335754	ENSG00000113812	ACTR8	22388	3930	1.07722	354.555	84.0039	2.04046e-13	80	99	0.4125	1.06874e-15	0.554534	0.0581957	9.999e-05	1.15185e-11	3.32713e-09
chr3	66275878	rs782728	ENST00000336733	ENSG00000144741	SLC25A26	54865	4776	1.04351	459.14	85.1953	3.31022e-06	86	114	0.475	4.64059e-07	0.443189	0.0821737	0.00079992	0.00112359	0.0434943
chr3	132722937	rs11716873	ENST00000337331	ENSG00000113971	NPHP3	-496	5081	1.05578	276.156	82.7344	1.40962e-08	41	47	0.195833	4.39814e-10	0.727768	0.105187	9.999e-05	1.89605e-06	0.000177214
chr3	44966183	rs1401929	ENST00000339420	ENSG00000163812	ZDHHC3	-20988	3503	1.05543	230.482	83.2617	1.05919e-07	50	55	0.229167	5.57523e-09	-0.410986	0.0644247	9.999e-05	1.32247e-05	0.00096071
chr3	16145044	rs13067210	ENST00000339732	ENSG00000131386	GALNT15	-29606	4448	1.05867	344.529	83.3008	5.41687e-07	85	116	0.483333	3.95277e-08	-0.502542	0.0844419	0.00019998	0.000109888	0.00625003
chr3	42212598	rs8528	ENST00000341421	ENSG00000182606	TRAK1	52428	4382	1.04989	223.184	83.1445	7.32616e-08	65	80	0.333333	3.49755e-09	0.676041	0.104335	9.999e-05	9.23227e-06	0.000700022
chr3	44709318	rs13066574	ENST00000341840	ENSG00000196345	ZKSCAN7	154114	3268	1.06402	220.111	83.125	4.0839e-08	56	66	0.275	1.72916e-09	0.702768	0.106	9.999e-05	4.15348e-06	0.000350166
chr3	19946945	rs11128927	ENST00000344838	ENSG00000163576	EFHB	63	4151	1.05536	243.39	81.8359	3.14288e-20	87	107	0.445833	2.1868e-24	-1.23843	0.0913396	9.999e-05	8.42476e-19	9.82759e-16
chr3	100296322	rs3772697	ENST00000344949	ENSG00000036054	TBC1D23	35320	3874	1.06829	171.094	80.9961	3.12253e-06	47	58	0.241667	2.17466e-07	-0.416909	0.0748788	9.999e-05	0.000309782	0.0151053
chr3	129424234	rs4128191	ENST00000347300	ENSG00000163913	IFT122	-15892	3619	1.07901	191.573	79.9414	7.45073e-06	30	32	0.133333	5.32714e-07	0.644652	0.120243	0.00069993	0.00082057	0.0338143
chr3	193676706	rs2935303	ENST00000361150	ENSG00000198836	OPA1	83561	4845	1.03322	486.476	86.1719	9.8195e-07	85	106	0.441667	1.32429e-07	-0.592564	0.104314	0.00049995	0.000365177	0.0173666
chr3	193684219	rs885053	ENST00000361908	ENSG00000198836	OPA1	91074	4845	1.04976	465.547	85.0391	6.40175e-07	86	109	0.454167	6.61896e-08	-0.525041	0.0899573	0.00019998	0.000194671	0.0101797
chr3	142472817	rs13075471	ENST00000365255	ENSG00000202125	RNU1-100P	-52449	3981	1.05178	300.278	84.9023	2.11627e-06	88	117	0.4875	2.62429e-07	0.610626	0.110525	0.00039996	0.000424218	0.0197184
chr3	16266428	rs2672562	ENST00000383775	ENSG00000154813	DPH3	-1460	4386	1.05432	351.242	84.043	3.52119e-07	82	109	0.454167	2.72484e-08	0.473324	0.0784484	0.00019998	7.40717e-05	0.00441799
chr3	14666486	rs2033446	ENST00000383794	ENSG00000154781	CCDC174	14721	4450	1.02168	496.815	86.9922	3.24448e-07	75	108	0.45	4.27006e-08	0.328938	0.0554308	9.999e-05	0.000132149	0.00730386
chr3	19946945	rs11128927	ENST00000389256	ENSG00000163576	EFHB	-12722	4151	1.0631	236.577	81.7969	8.80615e-11	87	107	0.445833	7.20685e-13	-0.94886	0.115273	9.999e-05	6.63678e-09	1.08815e-06
chr3	101365760	rs62280667	ENST00000394091	ENSG00000138468	SENP7	147423	4137	1.04672	181.864	82.0898	3.37375e-08	52	57	0.2375	1.08325e-09	0.763571	0.113474	9.999e-05	3.4317e-06	0.000296528
chr3	197594401	rs78664998	ENST00000394682	ENSG00000213519	AC132008.1	-13773	3230	1.03656	300.432	84.4336	6.51446e-08	13	14	0.0583333	4.00955e-09	1.22962	0.190632	9.999e-05	1.29596e-05	0.000945415
chr3	52686064	rs1108842	ENST00000394799	ENSG00000163938	GNL3	47	2883	1.07736	142.566	79.9609	2.52055e-16	91	120	0.5	4.77069e-20	1.03599	0.0899285	9.999e-05	3.16652e-15	1.79511e-12
chr3	9452813	rs75387294	ENST00000397170	ENSG00000163703	CRELD1	-481010	4357	1.05457	527.746	85.8594	3.2082e-06	12	13	0.0541667	4.95805e-07	-1.11198	0.206766	0.0009999	0.0011659	0.0447891
chr3	88078300	rs75391019	ENST00000398392	ENSG00000163320	CGGBP1	-20992	4869	1.06394	121.537	79.0039	1.82932e-07	18	19	0.0791667	4.30619e-09	-0.7322	0.113786	9.999e-05	1.08968e-05	0.000809535
chr3	79567636	rs66929548	ENST00000401297	ENSG00000216116		17047	3524	1.0426	113.277	80.6836	8.98965e-07	56	62	0.258333	4.44283e-08	0.618199	0.10433	9.999e-05	6.75799e-05	0.00408501
chr3	11608376	rs12633591	ENST00000413604	ENSG00000144560	VGLL4	-3796	4342	1.0405	514.131	87.9883	3.5132e-12	31	33	0.1375	1.19359e-13	1.1147	0.129743	9.999e-05	7.85316e-10	1.57475e-07
chr3	197615438	rs4857534	ENST00000414207	ENSG00000214135	AC132008.2	12403	3163	1.0753	290.136	83.5352	3.62112e-07	29	35	0.145833	2.55597e-08	-0.854767	0.141338	9.999e-05	5.09659e-05	0.00317568
chr3	6484503	rs4686063	ENST00000414603	ENSG00000189229	AC069277.1	-6301	6124	1.05886	504.066	83.4766	9.43249e-07	35	37	0.154167	7.91377e-08	-0.88634	0.152908	9.999e-05	0.000295237	0.0144752
chr3	41909040	rs142677174	ENST00000414606	ENSG00000168038	ULK4	53089	4394	1.04705	214.976	81.8555	1.24008e-07	31	32	0.133333	4.99461e-09	-1.03692	0.161943	9.999e-05	1.59125e-05	0.00113157
chr3	9388275	rs2728928	ENST00000416603	ENSG00000134077	THUMPD3	17041	4622	1.04091	571.038	86.7578	9.38402e-13	86	105	0.4375	1.7533e-14	0.892469	0.0994538	9.999e-05	2.1982e-10	4.98467e-08
chr3	188331447	rs12490095	ENST00000416784	ENSG00000145012	LPP	177574	4336	1.02528	552.682	88.8477	3.03665e-07	83	110	0.458333	5.48791e-08	0.540583	0.091961	0.00029997	0.000133256	0.00735834
chr3	9361477	rs62246267	ENST00000417036	ENSG00000134077	THUMPD3	-1495	4626	1.03113	602.089	88.4375	4.28817e-09	40	44	0.183333	4.19046e-10	0.606235	0.087493	9.999e-05	1.70657e-06	0.000161369
chr3	11844341	rs303854	ENST00000417723	ENSG00000144559	TAMM41	2543	4276	1.03332	412.777	85.625	1.68225e-11	77	101	0.420833	3.40629e-13	-0.808824	0.0964978	9.999e-05	3.66014e-09	6.37071e-07
chr3	193690100	rs6793945	ENST00000420064	ENSG00000236297	AC048351.1	-110688	4831	1.04325	497.35	86.1523	8.24284e-07	87	112	0.466667	1.07818e-07	-0.652519	0.113937	0.00049995	0.000287059	0.0141279
chr3	48307824	rs77044321	ENST00000421967	ENSG00000172113	NME6	-6467	1480	1.0553	48.8176	79.7266	1.67499e-05	41	46	0.191667	1.40971e-06	0.43202	0.0841753	0.00049995	0.000538703	0.0240361
chr3	56563442	rs6792321	ENST00000422788	ENSG00000180376	CCDC66	6222	4238	1.05581	243.149	82.5977	5.01695e-08	68	90	0.375	1.96653e-09	-0.461964	0.0699677	9.999e-05	6.33077e-06	0.000506284
chr3	183807626	rs263029	ENST00000425008	ENSG00000233885	YEATS2-AS1	1888	4362	1.05155	419.261	85.8789	2.25287e-06	85	108	0.45	3.30114e-07	-0.67288	0.122967	0.0009999	0.00064459	0.0279186
chr3	196007346	rs11925423	ENST00000427149	ENSG00000185485	SDHAP1	-39827	4315	1.05206	466.96	86.1133	7.13811e-12	75	94	0.391667	1.47087e-13	-0.697796	0.0816151	9.999e-05	1.17937e-09	2.27108e-07
chr3	48291852	rs7648720	ENST00000427617	ENSG00000164048	ZNF589	50751	1474	1.03691	50.2371	80.0195	1.71387e-06	59	67	0.279167	8.70478e-08	0.549678	0.0951796	9.999e-05	5.99983e-05	0.00368362
chr3	63829650	rs73120888	ENST00000430831	ENSG00000224479	AC104162.1	-24558	4583	1.05849	427.655	84.4531	4.09638e-08	13	14	0.0583333	2.32923e-09	-1.33675	0.203572	9.999e-05	8.99739e-06	0.000686935
chr3	48694528	rs72929172	ENST00000432678	ENSG00000068745	IP6K2	22749	1619	1.03196	46.3841	80.2539	1.2179e-09	24	27	0.1125	1.13291e-11	-1.43648	0.187184	9.999e-05	3.26933e-08	4.51225e-06
chr3	6483835	rs73012941	ENST00000432743	ENSG00000189229	AC069277.1	-210889	6174	1.04664	541.815	85.4688	9.77001e-09	28	30	0.125	5.44893e-10	-1.10142	0.160233	9.999e-05	2.94329e-06	0.000258187
chr3	6483835	rs73012941	ENST00000433639	ENSG00000189229	AC069277.1	-6645	6125	1.0294	535.517	84.9023	4.76963e-08	28	30	0.125	3.06968e-09	-1.15646	0.177712	9.999e-05	1.84804e-05	0.00129576
chr3	40457691	rs2276870	ENST00000435633	ENSG00000188846	RPL14	327	3531	1.05995	181.577	82.168	7.64797e-06	66	72	0.3	7.84559e-07	0.663023	0.125791	0.00039996	0.000911083	0.0367703
chr3	195988997	rs2448519	ENST00000435731	ENSG00000185485	SDHAP1	1307	4280	1.04258	430.963	84.6289	1.08389e-07	79	97	0.404167	7.60841e-09	-0.760161	0.120428	0.00019998	2.99883e-05	0.0019837
chr3	39403412	rs4557097	ENST00000435940	ENSG00000238267	AC104850.1	-64534	4343	1.03192	256.761	83.8086	1.83859e-06	59	70	0.291667	1.85476e-07	-0.616719	0.110048	0.00059994	0.000364547	0.0173435
chr3	189779827	rs4686529	ENST00000437063	ENSG00000230077	MTAPP2	190033	5200	1.06282	434.229	84.7461	4.15298e-06	85	108	0.45	5.64577e-07	0.649601	0.121472	0.00069993	0.00117828	0.0452074
chr3	42881205	rs6771233	ENST00000437295	ENSG00000236459	HNRNPA1P22	-8157	3569	1.04218	260.915	85.1367	2.35119e-06	64	82	0.341667	3.08286e-07	0.611176	0.11137	0.00049995	0.000440762	0.0203471
chr3	63829650	rs73120888	ENST00000437462	ENSG00000224479	AC104162.1	-24558	4558	1.03587	467.969	86.2891	1.28733e-07	13	14	0.0583333	1.29357e-08	-1.37033	0.221133	0.00019998	4.18563e-05	0.00266696
chr3	49155648	rs4536858	ENST00000438782	ENSG00000173421	CCDC36	-43240	1814	1.04311	43.9043	76.6992	3.87095e-05	80	99	0.4125	2.57343e-06	-0.575551	0.115384	0.00129987	0.00126646	0.0478045
chr3	48365972	rs4558783	ENST00000439356	ENSG00000047849	MAP4	-277149	1500	1.01433	53.8098	82.3828	1.50857e-05	68	87	0.3625	1.84011e-06	-0.51663	0.101923	0.00029997	0.000728376	0.0307569
chr3	10259616	rs2241312	ENST00000439539	ENSG00000240288	GHRLOS	-26139	4207	1.06685	489.029	85.2148	4.06905e-10	53	61	0.254167	1.24563e-11	-0.747096	0.0975979	9.999e-05	6.88664e-08	8.85969e-06
chr3	19946945	rs11128927	ENST00000439846	ENSG00000232953	HSPA8P18	-3636	4172	1.06775	246.536	82.207	4.9146e-19	87	107	0.445833	7.8355e-23	-1.16027	0.0905107	9.999e-05	9.81786e-18	9.30529e-15
chr3	195751823	rs863582	ENST00000440850	ENSG00000185485	SDHAP1	238434	4314	1.0498	425.344	84.1797	1.14561e-09	83	108	0.45	3.17734e-11	-0.673639	0.0902595	9.999e-05	2.31177e-07	2.62601e-05
chr3	184207504	rs62287474	ENST00000442686	ENSG00000161203	AP2M1	25488	4310	1.03033	420.364	86.2109	7.2441e-07	31	34	0.141667	9.38038e-08	-0.773843	0.134386	0.00019998	0.00023507	0.0119422
chr3	39429484	rs66979744	ENST00000443003	ENSG00000168028	RPSA	22748	4329	1.06236	257.652	83.8672	1.34033e-06	63	75	0.3125	1.28742e-07	0.394473	0.0693646	0.00029997	0.000204346	0.0106125
chr3	35361554	rs74281481	ENST00000444190	ENSG00000172995	ARPP21	-279411	4335	1.07831	213.955	80.7031	4.89277e-06	10	12	0.05	3.59308e-07	0.602392	0.11048	0.00039996	0.000590368	0.0258843
chr3	195947386	rs3827561	ENST00000445430	ENSG00000242086	LINC00969	289308	4740	1.03222	449.34	84.6484	5.14169e-07	80	105	0.4375	4.76958e-08	-0.590784	0.0999698	0.00019998	0.000173945	0.00925957
chr3	195571697	rs79201837	ENST00000445522	ENSG00000176945	MUC20	-152531	4679	1.04671	500.989	86.1328	1.094e-07	18	21	0.0875	1.03954e-08	-0.749428	0.120015	9.999e-05	3.39584e-05	0.00221048
chr3	171815212	rs11916748	ENST00000446289	ENSG00000075651	PLD1	-140697	4172	1.02853	372.62	86.0742	1.62162e-07	33	34	0.141667	1.62072e-08	-0.910457	0.148099	9.999e-05	4.52374e-05	0.00285095
chr3	136843057	rs9834250	ENST00000446465	ENSG00000168917	SLC35G2	24037	3153	1.06744	122.265	80.8789	7.99588e-08	74	89	0.370833	2.35134e-09	0.604812	0.0921344	9.999e-05	4.35924e-06	0.000364977
chr3	4368850	rs11915920	ENST00000448413	ENSG00000144455	SUMF1	98410	6140	1.058	752.786	86.7383	1.29204e-08	78	101	0.420833	1.00459e-09	-0.685724	0.101664	9.999e-05	4.85484e-06	0.000400937
chr3	8771970	rs3755786	ENST00000449023	ENSG00000235830	SRGAP3-AS4	-484790	4638	1.02875	546.014	86.7188	1.23512e-06	14	15	0.0625	1.88807e-07	-1.32756	0.237063	0.00089991	0.000539782	0.0240577
chr3	157494751	rs9682174	ENST00000449199	ENSG00000174899	PQLC2L	-48647	4211	1.08177	146.473	79.375	2.3536e-06	43	50	0.208333	1.14738e-07	0.452237	0.0791595	0.00019998	0.000173167	0.00923842
chr3	4368850	rs11915920	ENST00000450418	ENSG00000229241	PNPT1P1	-384556	5912	1.05086	699.762	86.3672	3.88823e-12	78	101	0.420833	7.91329e-14	-0.725044	0.0835919	9.999e-05	9.75826e-10	1.90943e-07
chr3	196638	rs76556748	ENST00000451839	ENSG00000224318	CHL1-AS2	220	3195	1.06161	286.945	81.8164	1.54873e-09	22	25	0.104167	2.38554e-11	-0.909662	0.120932	9.999e-05	1.75646e-07	2.05288e-05
chr3	112009717	rs58468971	ENST00000452346	ENSG00000176040	TMPRSS7	-25127	4278	1.05694	245.753	83.1445	2.60216e-21	95	118	0.491667	2.5119e-25	-1.16111	0.0828688	9.999e-05	5.74203e-20	8.49522e-17
chr3	195750217	rs3103934	ENST00000452844	ENSG00000242086	LINC00969	92151	4740	1.03892	530.66	87.2461	4.33915e-08	39	47	0.195833	4.48653e-09	0.774999	0.120602	9.999e-05	1.49412e-05	0.0010694
chr3	197621915	rs60794747	ENST00000453454	ENSG00000214135	AC132008.2	-6256	3230	1.0591	306.713	84.4727	7.54884e-08	32	39	0.1625	4.81023e-09	0.556732	0.0868386	9.999e-05	1.20054e-05	0.000880571
chr3	6501912	rs73014848	ENST00000454211	ENSG00000223719	AC069277.2	-190408	6174	1.03511	567.661	86.0547	1.49704e-06	28	30	0.125	2.11518e-07	-0.935396	0.16781	0.00059994	0.000652711	0.0282013
chr3	48331853	rs13061269	ENST00000454212	ENSG00000164048	ZNF589	75265	1474	1.03207	50.9454	81.1719	1.97753e-10	41	46	0.191667	1.58869e-12	-1.04323	0.129237	9.999e-05	5.50628e-09	9.2139e-07
chr3	188340928	rs9877579	ENST00000454789	ENSG00000145012	LPP	186985	4336	1.04164	508.923	87.0117	3.7684e-18	70	97	0.404167	1.22521e-20	-0.782078	0.0663157	9.999e-05	4.5935e-16	3.01228e-13
chr3	33869924	rs11129565	ENST00000457054	ENSG00000170248	PDCD6IP	71352	3731	1.05287	241.59	83.1445	6.79167e-06	55	63	0.2625	7.90603e-07	-0.463025	0.0878769	0.00079992	0.0011413	0.0440393
chr3	11808333	rs9876026	ENST00000457498	ENSG00000144559	TAMM41	38547	4258	1.03494	375.445	84.4922	9.36327e-11	87	117	0.4875	1.79755e-12	0.79546	0.0988472	9.999e-05	1.90081e-08	2.79178e-06
chr3	48205189	rs11720622	ENST00000457782	ENSG00000164048	ZNF589	-35967	1474	1.04776	50.2272	79.5508	3.00956e-06	66	81	0.3375	1.61087e-07	-0.524446	0.0930504	9.999e-05	9.72868e-05	0.00562563
chr3	53077688	rs1864367	ENST00000459980	ENSG00000242142	SERBP1P3	-12598	3211	1.038	204.24	83.6914	3.97875e-08	88	120	0.5	1.90262e-09	-0.692109	0.104713	9.999e-05	5.12057e-06	0.000419757
chr3	194680473	rs80006830	ENST00000460584	ENSG00000041802	LSG1	-31455	5364	1.03938	652.866	87.5781	5.38522e-09	30	31	0.129167	4.4596e-10	-0.957054	0.138384	9.999e-05	2.10775e-06	0.000193864
chr3	112011744	rs3749311	ENST00000460599	ENSG00000176040	TMPRSS7	-31235	4286	1.04977	239.797	82.2852	3.09156e-07	88	111	0.4625	1.65379e-08	0.716164	0.116578	0.00019998	4.51888e-05	0.00284937
chr3	138372859	rs1199333	ENST00000461114	ENSG00000158186	MRAS	23712	3236	1.05957	183.49	82.7148	1.50047e-08	28	29	0.120833	4.71935e-10	0.685348	0.0992678	9.999e-05	1.25095e-06	0.00012181
chr3	45031091	rs939309	ENST00000461361	ENSG00000075914	EXOSC7	55849	3540	1.06921	231.827	82.7148	7.36529e-06	77	97	0.404167	8.1574e-07	-0.388096	0.0737591	0.00119988	0.00106441	0.0417901
chr3	113296589	rs808949	ENST00000461734	ENSG00000206530	CFAP44	31207	3765	1.0544	257.773	82.9102	3.52189e-09	62	69	0.2875	8.66667e-11	-0.760337	0.104776	9.999e-05	4.15889e-07	4.49284e-05
chr3	183686900	rs6802446	ENST00000461813	ENSG00000114796	KLHL24	51276	4375	1.04585	365.534	84.0234	1.72075e-13	65	77	0.320833	8.79569e-16	0.705858	0.0737776	9.999e-05	2.09981e-11	5.73746e-09
chr3	136222574	rs13081352	ENST00000461864	ENSG00000239213	NCK1-AS1	639462	3195	1.05853	119.619	79.8633	4.16537e-06	33	33	0.1375	2.55207e-07	0.816726	0.147659	0.00019998	0.000311121	0.0151584
chr3	64011815	rs2280162	ENST00000463139	ENSG00000163636	PSMD6	1472	4844	1.06765	440.972	84.4336	1.2168e-07	40	44	0.183333	8.37948e-09	0.64208	0.102059	9.999e-05	2.67743e-05	0.00179955
chr3	158822502	rs41272625	ENST00000465235	ENSG00000118855	MFSD1	58	4029	1.07608	154.083	80.4688	1.30833e-05	46	54	0.225	1.16288e-06	-0.488058	0.0942551	0.00049995	0.00121416	0.0461751
chr3	15270769	rs1287469	ENST00000465894	ENSG00000131370	SH3BP5	70467	4553	1.0488	449.92	85.4883	1.00113e-07	82	104	0.433333	8.24973e-09	-0.642354	0.102048	9.999e-05	2.70546e-05	0.00181617
chr3	192676991	rs13084047	ENST00000466144	ENSG00000114279	FGF12	50595	4551	1.0652	344.117	85.2539	1.02544e-08	11	12	0.05	5.48489e-10	1.36582	0.198737	9.999e-05	1.5121e-06	0.00014433
chr3	194681246	rs36081220	ENST00000466391	ENSG00000041802	LSG1	-29650	5350	1.0565	633.526	86.875	1.9902e-09	31	32	0.133333	1.20938e-10	-1.02793	0.14301	9.999e-05	5.70879e-07	5.99632e-05
chr3	128680780	rs9813845	ENST00000466990	ENSG00000242551	POU5F1P6	-3776	3729	1.06141	215.788	82.0508	5.95692e-20	76	101	0.420833	5.46765e-24	0.935621	0.0699894	9.999e-05	1.1481e-18	1.26622e-15
chr3	119212542	rs6784208	ENST00000467604	ENSG00000121578	B4GALT4	28335	4311	1.03961	268.452	84.4336	4.28051e-13	16	17	0.0708333	3.03233e-15	0.975417	0.104635	9.999e-05	4.56211e-11	1.15305e-08
chr3	183626796	rs6770775	ENST00000468101	ENSG00000114796	KLHL24	-8828	4375	1.06177	377.809	84.7852	1.08888e-07	40	44	0.183333	7.89679e-09	0.732734	0.116231	9.999e-05	2.14528e-05	0.00147898
chr3	149960747	rs6768054	ENST00000468289	ENSG00000082996	RNF13	48753	4138	1.03342	449.852	86.7578	2.69942e-07	68	82	0.341667	3.31462e-08	0.701594	0.117121	0.00039996	8.85486e-05	0.00518758
chr3	44561128	rs9853483	ENST00000468987	ENSG00000144792	ZNF660	-23835	3329	1.04171	253.483	85.6641	3.1135e-06	33	40	0.166667	4.64665e-07	0.481405	0.0892646	0.00049995	0.000575108	0.0253447
chr3	169902392	rs6806925	ENST00000469301	ENSG00000239219	AC008040.1	64341	3610	1.09305	231.686	81.25	1.04023e-05	25	26	0.108333	9.89531e-07	0.678581	0.130091	0.0009999	0.00131739	0.0492822
chr3	112012683	rs9813993	ENST00000469385	ENSG00000144834	TAGLN3	11910	4254	1.0427	225.756	81.875	1.67367e-06	88	111	0.4625	1.18503e-07	0.653522	0.114539	0.00049995	0.00026487	0.013229
chr3	56545510	rs6791987	ENST00000469966	ENSG00000180376	CCDC66	-12198	4237	1.03989	238.947	83.0078	6.15609e-06	85	116	0.483333	6.8826e-07	0.439251	0.0828541	0.00159984	0.00111376	0.043155
chr3	4304577	rs55927134	ENST00000470751	ENSG00000144455	SUMF1	-503703	6229	1.02621	825.771	88.457	5.55008e-07	15	19	0.0791667	1.01192e-07	0.992599	0.172887	0.00049995	0.000370383	0.017566
chr3	150707121	rs9876621	ENST00000471093	ENSG00000240137	ERICH6-AS1	3556	3746	1.06813	328.566	83.8086	1.69548e-07	67	83	0.345833	1.09351e-08	-0.596054	0.0956217	9.999e-05	2.77324e-05	0.00185572
chr3	132724817	rs747328	ENST00000471145	ENSG00000113971	NPHP3	-3111	5001	1.05738	285.629	83.2812	3.03031e-08	41	47	0.195833	1.25339e-09	0.789867	0.117923	9.999e-05	4.3237e-06	0.000362502
chr3	42882284	rs6774801	ENST00000471537	ENSG00000273328	AC099329.2	72811	3714	1.05171	236.933	83.9062	1.08059e-11	70	91	0.379167	1.15491e-13	0.779631	0.0906743	9.999e-05	8.9997e-10	1.77244e-07
chr3	134216211	rs76313507	ENST00000473208	ENSG00000163785	RYK	-34540	4325	1.05423	397.019	85.2539	5.69541e-08	30	32	0.133333	4.07043e-09	0.728201	0.112952	9.999e-05	1.23612e-05	0.00090448
chr3	125082955	rs2981486	ENST00000473262	ENSG00000221955	SLC12A8	107569	4983	1.01494	304.845	84.043	9.93187e-07	25	27	0.1125	9.3054e-08	-0.993595	0.172494	0.00019998	0.0002665	0.0132886
chr3	56492816	rs111685858	ENST00000473322	ENSG00000180376	CCDC66	-70701	4230	1.04743	238.866	82.2852	3.10157e-07	70	93	0.3875	1.66027e-08	-0.416195	0.0677582	9.999e-05	4.62212e-05	0.0029024
chr3	149730136	rs7648956	ENST00000474080	ENSG00000018408	WWTR1	6577	4357	1.0398	443.826	85.8398	3.17525e-06	82	114	0.475	4.88436e-07	0.468449	0.087049	0.00119988	0.00106586	0.0418071
chr3	52532666	rs7636227	ENST00000474423	ENSG00000163938	GNL3	-153506	2883	1.04266	157.705	82.0898	1.25901e-07	85	110	0.458333	5.3505e-09	0.578174	0.0905067	9.999e-05	1.22812e-05	0.000899712
chr3	19946945	rs11128927	ENST00000474780	ENSG00000163576	EFHB	79	4176	1.05477	247.947	82.3047	3.04827e-11	87	107	0.445833	2.34523e-13	-0.887691	0.104971	9.999e-05	2.64973e-09	4.72039e-07
chr3	132717027	rs72628561	ENST00000474871	ENSG00000113971	NPHP3	-22158	5082	1.05358	291.15	83.7109	1.33102e-07	33	37	0.154167	8.03944e-09	0.795477	0.126262	0.00019998	2.19652e-05	0.00151149
chr3	39407646	rs1803893	ENST00000475346	ENSG00000168028	RPSA	927	4329	1.0673	227.723	81.4453	1.56188e-16	91	119	0.495833	5.78515e-20	0.827707	0.0720906	9.999e-05	4.29578e-15	2.37969e-12
chr3	133662957	rs79175874	ENST00000475455	ENSG00000242337	TFP1	-25236	4471	1.04926	332.306	84.1992	1.48336e-06	22	23	0.0958333	1.5367e-07	1.00236	0.177507	0.00049995	0.000331451	0.0160011
chr3	119726888	rs11711386	ENST00000475543	ENSG00000183833	MAATS1	-23586	4077	1.05726	203.498	79.7461	6.58047e-08	75	97	0.404167	1.41955e-09	0.665618	0.099766	9.999e-05	6.86855e-06	0.000543913
chr3	20004209	rs2948102	ENST00000476544	ENSG00000144566	RAB5A	56798	4175	1.06361	238.662	81.6406	4.7768e-06	71	85	0.354167	4.07489e-07	0.401832	0.0740917	0.00049995	0.000719898	0.030508
chr3	51772506	rs937406	ENST00000476854	ENSG00000243989	ACY1	-210938	2265	1.04982	78.5735	80.0781	2.22307e-05	63	85	0.354167	2.11193e-06	0.569714	0.113134	0.00059994	0.00124486	0.0471491
chr3	39405803	rs4676494	ENST00000477325	ENSG00000168028	RPSA	-914	4329	1.07188	241.912	82.1875	1.89368e-19	91	119	0.495833	2.43027e-23	1.06072	0.0812203	9.999e-05	2.9693e-18	3.07887e-15
chr3	158647930	rs6781342	ENST00000478251	ENSG00000168827	GFM1	1041	4203	1.07098	149.457	80.0391	2.3871e-25	84	105	0.4375	2.72987e-31	1.21266	0.0712664	9.999e-05	8.81988e-25	3.35407e-21
chr3	75422738	rs3763578	ENST00000478666	ENSG00000244026	FAM86DP	12307	2946	1.05799	141.301	81.5039	4.23863e-09	41	51	0.2125	7.48086e-11	0.829548	0.113837	9.999e-05	2.54409e-07	2.87109e-05
chr3	100345985	rs2289505	ENST00000478856	ENSG00000114021	NIT2	11227	3758	1.07694	158.478	79.6094	1.24537e-10	59	71	0.295833	5.38813e-13	-0.836598	0.100919	9.999e-05	4.87085e-09	8.24154e-07
chr3	186798055	rs3917117	ENST00000479307	ENSG00000163918	RFC4	-3262	4635	1.06025	615.072	87.9688	3.12414e-06	49	55	0.229167	6.60021e-07	0.526091	0.0990513	0.00089991	0.00128237	0.048225
chr3	183683192	rs35808745	ENST00000482138	ENSG00000114796	KLHL24	47568	4375	1.05053	339.462	83.457	2.64691e-06	64	74	0.308333	2.69801e-07	-0.706241	0.127979	0.00089991	0.000616315	0.026828
chr3	33387790	rs13087731	ENST00000484457	ENSG00000153558	FBXL2	110367	3988	1.07682	294.699	83.1055	3.53574e-10	72	91	0.379167	5.78767e-12	0.654022	0.0837335	9.999e-05	2.92828e-08	4.11249e-06
chr3	11808893	rs6442289	ENST00000486090	ENSG00000144559	TAMM41	2665	4258	1.05005	386.105	84.5312	2.90654e-17	88	118	0.491667	3.75418e-20	0.70522	0.0609619	9.999e-05	2.1997e-15	1.29545e-12
chr3	168853376	rs4955622	ENST00000486295	ENSG00000206120	EGFEM1P	32185	3615	1.04697	248.482	84.082	8.42453e-13	54	57	0.2375	5.9304e-15	1.22256	0.133046	9.999e-05	7.19939e-11	1.74682e-08
chr3	37878271	rs78192244	ENST00000486978	ENSG00000144677	CTDSPL	-66444	3209	1.03892	277.76	86.582	1.17382e-11	19	23	0.0958333	3.03588e-13	1.10861	0.131901	9.999e-05	1.49848e-09	2.83165e-07
chr3	42545212	rs6799021	ENST00000487701	ENSG00000093183	SEC22C	19202	3887	1.06841	223.163	82.3438	1.2983e-07	51	62	0.258333	5.86283e-09	0.51132	0.0802893	9.999e-05	1.3753e-05	0.000995432
chr3	47491930	rs11130132	ENST00000487942	ENSG00000114650	SCAP	-62905	2386	1.08614	101.474	78.75	6.58101e-09	76	92	0.383333	6.08823e-11	-0.830848	0.113354	9.999e-05	1.88839e-07	2.1965e-05
chr3	16266428	rs2672562	ENST00000488423	ENSG00000154813	DPH3	-1457	4386	1.0492	348.497	84.1211	2.96205e-09	82	109	0.454167	9.64148e-11	-0.50897	0.0703509	9.999e-05	5.12817e-07	5.44301e-05
chr3	101695258	rs13100262	ENST00000489621	ENSG00000244119	PDCL3P4	-17215	3949	1.04124	189.077	83.3789	1.41054e-08	61	74	0.308333	5.13979e-10	-0.766426	0.1113	9.999e-05	1.54314e-06	0.000147062
chr3	52522874	rs4434138	ENST00000490681	ENSG00000168268	NT5DC2	9639	2672	1.06103	114.824	79.8047	1.13425e-09	71	88	0.366667	9.07344e-12	0.596558	0.0772805	9.999e-05	4.81862e-08	6.40287e-06
chr3	9362966	rs73126664	ENST00000490889	ENSG00000196220	SRGAP3	86	4697	1.04377	549.813	87.1484	7.62004e-17	37	41	0.170833	4.12155e-19	-1.2601	0.113637	9.999e-05	1.06747e-14	5.5343e-12
chr3	132717027	rs72628561	ENST00000490993	ENSG00000113971	NPHP3	327	5082	1.06495	278.232	82.832	9.61282e-11	33	37	0.154167	1.11363e-12	0.901662	0.110717	9.999e-05	8.37475e-09	1.35467e-06
chr3	183857982	rs12631031	ENST00000491149	ENSG00000175166	PSMD2	-444049	4307	1.07375	361.973	82.9297	3.47883e-06	14	15	0.0625	3.43028e-07	1.05121	0.192417	0.00069993	0.000744228	0.0312848
chr3	9362966	rs73126664	ENST00000491930	ENSG00000254485	AC026191.1	62	4637	1.05077	525.227	86.0156	3.72085e-13	37	41	0.170833	4.62424e-15	-1.06109	0.114857	9.999e-05	6.14289e-11	1.51471e-08
chr3	75754116	rs6778366	ENST00000492922	ENSG00000242516	LINC00960	79702	2972	1.06746	141.018	80.6445	1.05684e-08	56	70	0.291667	1.83277e-10	0.617174	0.0869071	9.999e-05	5.85208e-07	6.12034e-05
chr3	183631479	rs34667300	ENST00000493074	ENSG00000114796	KLHL24	-4132	4375	1.06087	334.663	83.0664	3.67773e-11	37	41	0.170833	3.78044e-13	-1.05796	0.126537	9.999e-05	3.95423e-09	6.82385e-07
chr3	132676967	rs1058331	ENST00000493732	ENSG00000113971	NPHP3	7855	5082	1.04925	266.756	82.3438	2.3979e-11	26	31	0.129167	1.7767e-13	-0.918275	0.107879	9.999e-05	2.47207e-09	4.46033e-07
chr3	49517295	rs79828036	ENST00000493836	ENSG00000173531	MST1	168103	1945	1.04959	50.4109	79.2578	5.68089e-06	14	15	0.0625	3.38716e-07	-1.17845	0.215591	0.00019998	0.000187056	0.00984518
chr3	123648758	rs58573501	ENST00000494811	ENSG00000173193	PARP14	967898	4353	1.02282	222.733	80.4688	4.95673e-06	11	12	0.05	3.51039e-07	-1.16119	0.212755	0.00149985	0.000935422	0.0375771
chr3	128680780	rs9813845	ENST00000495462	ENSG00000163902	RPN1	-29252	3691	1.06624	205.344	80.7227	5.36854e-09	76	101	0.420833	8.109e-11	0.489028	0.0672619	9.999e-05	4.31554e-07	4.63729e-05
chr3	154286220	rs2666192	ENST00000496811	ENSG00000174953	DHX36	38276	4244	1.05542	234.184	83.3008	5.10478e-13	26	26	0.108333	2.43048e-15	-0.95221	0.101667	9.999e-05	3.28925e-11	8.60007e-09
chr3	128680780	rs9813845	ENST00000497289	ENSG00000163902	RPN1	294	3661	1.04953	218.88	82.8516	1.64551e-16	76	101	0.420833	1.26891e-19	0.97478	0.0860794	9.999e-05	7.60867e-15	4.0438e-12
chr3	108631843	rs2966564	ENST00000497905	ENSG00000198919	DZIP3	29009	4113	1.05991	247.86	83.8672	5.62898e-07	65	74	0.308333	4.59833e-08	-0.58579	0.0989886	0.00019998	7.98356e-05	0.0047371
chr3	195947386	rs3827561	ENST00000498018	ENSG00000176945	MUC20	221204	4678	1.03057	467.265	85.8008	9.82956e-08	80	105	0.4375	8.59753e-09	-0.636607	0.101279	9.999e-05	3.33996e-05	0.00218316
chr3	19946945	rs11128927	ENST00000498089	ENSG00000163576	EFHB	-12732	4151	1.06515	232.031	81.3281	2.36455e-13	87	107	0.445833	4.3504e-16	-0.927022	0.095502	9.999e-05	1.14383e-11	3.31977e-09
chr3	51965447	rs323877	ENST00000498822	ENSG00000090097	PCBP4	-2192	2242	1.02847	83.477	82.168	5.98443e-06	46	48	0.2	5.83173e-07	0.467501	0.0875438	0.00019998	0.000397399	0.0186432
chr3	139604910	rs11921063	ENST00000502734	ENSG00000184432	COPB2	-246168	3658	1.06473	260.885	83.6523	5.20561e-06	15	17	0.0708333	6.22631e-07	0.961442	0.180555	0.00059994	0.000860222	0.0350672
chr3	98526844	rs73144159	ENST00000503004	ENSG00000080822	CLDND1	-4331	5042	1.05309	204.554	81.8555	3.95271e-06	24	28	0.116667	3.35356e-07	-0.729069	0.133324	9.999e-05	0.00054111	0.024108
chr3	132890846	rs55767117	ENST00000503464	ENSG00000163781	TOPBP1	717849	4374	1.0305	307.853	83.5938	1.00626e-06	26	28	0.116667	8.72826e-08	-0.862732	0.149402	0.00029997	0.000238922	0.0120933
chr3	125956146	rs4094387	ENST00000504401	ENSG00000114547	ROPN1B	-13019	4982	1.07382	337.068	84.0234	4.48712e-06	89	118	0.491667	5.53023e-07	0.493419	0.0921838	0.00129987	0.000905513	0.0365938
chr3	130129904	rs56279301	ENST00000504443	ENSG00000228252	COL6A4P2	-82920	3519	1.07593	169.887	79.2578	6.283e-08	83	115	0.479167	1.19217e-09	0.596789	0.0889563	9.999e-05	4.32697e-06	0.000362525
chr3	141234211	rs2292402	ENST00000505502	ENSG00000155893	PXYLP1	2328	4282	1.0696	292.107	82.8906	1.62929e-09	44	54	0.225	3.41277e-11	-0.782383	0.105036	9.999e-05	1.6753e-07	1.97323e-05
chr3	129400675	rs12631122	ENST00000507221	ENSG00000163913	IFT122	-87517	3574	1.09251	164.043	77.7539	3.27545e-06	55	67	0.279167	1.29034e-07	0.708964	0.124676	0.00029997	0.000256798	0.0128949
chr3	130121064	rs4337672	ENST00000507516	ENSG00000228252	COL6A4P2	-93167	3520	1.071	187.307	81.2109	4.38375e-06	82	114	0.475	3.41787e-07	0.51802	0.0948054	9.999e-05	0.000480295	0.0217878
chr3	98506816	rs3762660	ENST00000507874	ENSG00000080822	CLDND1	16105	5024	1.04713	209.037	82.3828	1.70151e-09	26	30	0.125	3.12948e-11	-1.00917	0.13516	9.999e-05	1.73054e-07	2.02649e-05
chr3	129426770	rs28438686	ENST00000509522	ENSG00000163913	IFT122	-53121	3569	1.06605	173.979	79.3555	8.95671e-06	62	83	0.345833	6.08755e-07	0.72971	0.136902	0.00119988	0.000986834	0.039304
chr3	133182198	rs6809255	ENST00000510183	ENSG00000144868	TMEM108	-10578	4616	1.03482	342.868	85.2148	2.35791e-19	53	62	0.258333	1.87669e-22	0.747878	0.0591655	9.999e-05	2.1921e-17	1.95544e-14
chr3	141266832	rs72982520	ENST00000511968	ENSG00000155893	PXYLP1	34964	4282	1.06078	304.841	84.082	2.29923e-07	45	50	0.208333	1.65718e-08	-0.770515	0.125435	9.999e-05	3.8152e-05	0.00245935
chr3	132682756	rs6794496	ENST00000512094	ENSG00000113971	NPHP3	1928	5081	0.992772	190.017	75.3711	1.93342e-16	26	31	0.129167	2.48323e-21	-1.0678	0.0881359	9.999e-05	4.60834e-14	2.14204e-11
chr3	140725979	rs77240920	ENST00000513007	ENSG00000155893	PXYLP1	-505936	4282	1.01646	322.555	86.1914	3.27754e-06	20	24	0.1	5.34673e-07	-0.694234	0.129511	0.0009999	0.000937304	0.0376197
chr3	126441686	rs4679244	ENST00000514463	ENSG00000070476	ZXDC	1722	5079	1.06702	289.228	82.5781	1.82336e-10	78	96	0.4	2.22744e-12	0.56906	0.0710963	9.999e-05	1.6652e-08	2.49097e-06
chr3	141234397	rs2292401	ENST00000514680	ENSG00000155893	PXYLP1	2520	4282	1.034	285.67	83.1445	5.26932e-13	44	54	0.225	2.37743e-15	-1.00578	0.107337	9.999e-05	6.87473e-11	1.67812e-08
chr3	9397062	rs2596912	ENST00000519043	ENSG00000206573	THUMPD3-AS1	1516	4602	1.03738	567.676	86.9922	1.06637e-09	77	95	0.395833	6.08559e-11	-0.55636	0.0759045	9.999e-05	3.48765e-07	3.8395e-05
chr3	134349337	rs1498731	ENST00000568384	ENSG00000260633	AC010207.1	-105	4325	1.05839	386.968	84.0039	7.55796e-10	67	86	0.358333	1.84968e-11	0.547802	0.0723254	9.999e-05	1.18423e-07	1.4645e-05
chr3	195955655	rs7610260	ENST00000570130	ENSG00000260261	AC124944.3	-2961	4351	1.05142	436.511	84.9609	1.55766e-06	52	62	0.258333	1.85023e-07	-0.408746	0.0729299	0.00019998	0.000456747	0.0209574
chr3	195749214	rs2688497	ENST00000597034	ENSG00000242086	LINC00969	65463	4686	1.0672	452.2	83.7891	4.03073e-06	38	46	0.191667	4.69425e-07	-0.59789	0.110912	0.00069993	0.00115689	0.0445276
chr3	195731834	rs2641733	ENST00000602127	ENSG00000242086	LINC00969	50217	4692	1.05249	459.962	84.7656	1.69642e-12	40	48	0.2	1.73777e-14	1.01896	0.113527	9.999e-05	2.53601e-10	5.67642e-08
chr3	33870143	rs9842580	ENST00000604982	ENSG00000271643	AC112220.4	-73194	3731	1.06619	213.951	80.7031	1.94348e-13	57	67	0.279167	2.62933e-16	-0.904548	0.092239	9.999e-05	8.29978e-12	2.50186e-09
chr3	33860587	rs9838046	ENST00000605502	ENSG00000271324	AC112220.3	-66443	3727	1.07648	208.873	80.0781	7.96733e-13	56	65	0.270833	1.16736e-15	-0.881739	0.0927044	9.999e-05	2.87469e-11	7.61463e-09
chr3	33839941	rs9842672	ENST00000605513	ENSG00000271020	AC112220.2	-42261	3732	1.06596	220.234	81.3477	1.00716e-11	57	66	0.275	4.36654e-14	-0.847449	0.0963872	9.999e-05	5.78824e-10	1.19628e-07
chr3	122400549	rs143955465	ENST00000608756	ENSG00000272758	AC083798.2	-15659	4438	1.08563	264.845	83.5156	2.84203e-07	17	17	0.0708333	1.90769e-08	-1.18371	0.193672	9.999e-05	3.21276e-05	0.00210797
chr3	136950237	rs835647	ENST00000609553	ENSG00000273486	AC096992.2	-111217	3184	1.06453	113.138	78.6523	6.29024e-08	72	87	0.3625	1.03081e-09	-0.524587	0.0778371	9.999e-05	3.21945e-06	0.000279982
chr3	184725847	rs4686686	ENST00000610001	ENSG00000272970	AC107294.2	-8229	3903	1.03119	329.388	84.6289	7.13188e-07	96	119	0.495833	6.98387e-08	-0.47786	0.0820422	0.00019998	0.000178575	0.00945122
chr3	122879444	rs2288677	ENST00000610128	ENSG00000273033	LINC02035	-7498	4253	1.08234	267.663	82.5781	2.96444e-06	64	81	0.3375	2.67069e-07	0.547518	0.0991744	0.00029997	0.000424711	0.0197338
chr3	14478377	rs2241781	ENST00000610642	ENSG00000131389	SLC6A6	75800	4769	1.05864	538.813	85.9766	2.40518e-06	50	58	0.241667	3.61625e-07	-0.460313	0.0844452	0.00069993	0.000854614	0.0349207
chr3	126022413	rs7633958	ENST00000611639	ENSG00000189366	ALG1L	-87941	4979	1.08203	318.794	82.5195	1.45626e-09	51	56	0.233333	2.69237e-11	0.830742	0.110805	9.999e-05	1.353e-07	1.64967e-05
chr3	126012288	rs12491577	ENST00000612940	ENSG00000114544	SLC41A3	71818	4947	1.05013	280.457	81.2891	3.68345e-08	48	52	0.216667	9.98678e-10	-0.790619	0.117194	9.999e-05	5.68387e-06	0.000459789
chr3	188343926	rs4132172	ENST00000617246	ENSG00000145012	LPP	118520	4387	1.06259	512.886	86.9727	1.31855e-10	62	83	0.345833	5.50517e-12	-0.645701	0.0825609	9.999e-05	2.34056e-08	3.37634e-06
chr3	188340928	rs9877579	ENST00000618621	ENSG00000145012	LPP	127994	4377	1.04489	507.976	86.6992	7.58494e-07	70	97	0.404167	1.0749e-07	0.599637	0.104691	0.00029997	0.000265429	0.0132461
chr3	196023354	rs10881563	ENST00000618708	ENSG00000242086	LINC00969	324690	4664	1.06348	463.009	84.4531	9.45988e-09	52	63	0.2625	4.13192e-10	-0.612282	0.0883281	9.999e-05	1.9459e-06	0.000181151
chr3	196007346	rs11925423	ENST00000625632	ENSG00000242086	LINC00969	325357	4690	1.05794	460.042	84.4531	6.3769e-08	75	94	0.391667	3.92607e-09	-0.555004	0.0859837	9.999e-05	1.5621e-05	0.00111215
chr3	196026869	rs7630825	ENST00000625882	ENSG00000242086	LINC00969	344999	4691	1.06741	428.509	83.1055	2.59014e-06	63	77	0.320833	2.4801e-07	-0.538387	0.0972217	0.0009999	0.000680583	0.0291343
chr3	196023354	rs10881563	ENST00000628823	ENSG00000242086	LINC00969	334016	4671	1.03432	449.321	84.4141	1.00953e-07	52	63	0.2625	6.69573e-09	-0.576781	0.0909778	0.00019998	3.17079e-05	0.00208381
chr3	196015758	rs6806338	ENST00000630387	ENSG00000242086	LINC00969	307603	4660	1.02556	460.459	85.0977	1.00749e-10	77	98	0.408333	2.3479e-12	-0.712882	0.0891834	9.999e-05	2.98017e-08	4.16049e-06
chr3	196007744	rs11926303	ENST00000630417	ENSG00000242086	LINC00969	319222	4670	1.04159	409.667	82.8125	1.81811e-07	76	94	0.391667	9.70471e-09	-0.674251	0.107718	9.999e-05	4.92584e-05	0.00307402
chr3	195919074	rs4635742	ENST00000630663	ENSG00000242086	LINC00969	213412	4658	1.059	446.076	84.1406	1.30209e-07	42	50	0.208333	8.55243e-09	-0.703389	0.111883	9.999e-05	3.18285e-05	0.00209061
chr3	195571697	rs79201837	ENST00000631263	ENSG00000242086	LINC00969	-136482	4660	1.04086	451.727	84.6875	7.03568e-07	18	21	0.0875	6.9454e-08	-0.782704	0.134352	0.00019998	0.000224633	0.0115035
chr3	195955655	rs7610260	ENST00000631288	ENSG00000242086	LINC00969	277899	4697	1.06068	446.471	83.7305	1.53399e-08	52	62	0.258333	6.17448e-10	-0.583485	0.0852101	9.999e-05	3.24039e-06	0.0002814
chr4	186177427	rs4862656	ENST00000227065	ENSG00000109794	FAM149A	32585	5480	1.06842	617.608	84.8438	2.50176e-15	87	120	0.5	8.33114e-18	0.807955	0.077016	9.999e-05	2.3316e-13	9.42879e-11
chr4	339595	rs11729532	ENST00000240499	ENSG00000131127	ZNF141	1759	2617	1.06363	123.666	79.1797	8.60484e-08	74	96	0.4	1.73691e-09	-0.262894	0.0396585	9.999e-05	4.99358e-06	0.000410996
chr4	155641460	rs6836931	ENST00000264424	ENSG00000061918	GUCY1B3	-117600	5373	1.051	372.933	84.1406	2.81286e-06	45	47	0.195833	3.24248e-07	-0.451427	0.0824347	0.00029997	0.000722615	0.0305882
chr4	177442224	rs11131799	ENST00000264595	ENSG00000038002	AGA	278	5075	1.03953	348.543	83.8672	4.17928e-12	71	92	0.383333	3.68168e-14	-0.477859	0.0541416	9.999e-05	6.4057e-10	1.31118e-07
chr4	184690300	rs13132498	ENST00000281453	ENSG00000151725	CENPU	43832	5381	1.04022	718.048	88.2031	1.74289e-11	68	80	0.333333	7.83215e-13	-0.51932	0.0632185	9.999e-05	5.91502e-09	9.81662e-07
chr4	75938552	rs13111710	ENST00000286733	ENSG00000138744	NAAA	2498	5174	1.04309	267.535	83.6328	2.62927e-07	80	96	0.4	1.77924e-08	-0.500328	0.0816567	9.999e-05	4.57224e-05	0.00287554
chr4	97723971	rs7672718	ENST00000295268	ENSG00000163116	STPG2	419268	3967	1.04382	140.719	82.207	3.42099e-06	61	75	0.3125	2.98421e-07	0.436807	0.0794878	9.999e-05	0.000337907	0.0162546
chr4	39452701	rs6531717	ENST00000295955	ENSG00000163682	RPL9	6246	4941	1.06278	394.159	83.9062	1.7627e-18	53	64	0.266667	9.69536e-22	0.643171	0.0522646	9.999e-05	7.5535e-17	6.02876e-14
chr4	121670198	rs2306421	ENST00000296511	ENSG00000164111	ANXA5	26914	4633	1.03404	282.758	84.3359	1.01585e-09	58	69	0.2875	2.87446e-11	0.509775	0.0681163	9.999e-05	1.695e-07	1.99257e-05
chr4	109827389	rs34378309	ENST00000317735	ENSG00000180245	RRH	-606	4147	1.0549	313.338	85.0195	1.38735e-09	37	40	0.166667	4.97414e-11	0.76294	0.103502	9.999e-05	1.89879e-07	2.20226e-05
chr4	75535326	rs7673610	ENST00000324439	ENSG00000163743	RCHY1	-20642	4984	1.05185	204.824	82.1484	1.70659e-07	49	57	0.2375	7.83282e-09	-0.397563	0.0630466	9.999e-05	2.00726e-05	0.0013955
chr4	1205730	rs111227886	ENST00000324803	ENSG00000179979		-185823	4337	1.04873	278.749	82.1484	9.45089e-08	13	13	0.0541667	3.82743e-09	-1.15714	0.179117	9.999e-05	1.54272e-05	0.00109964
chr4	4306533	rs2920213	ENST00000337872	ENSG00000168826	ZBTB49	16281	4940	1.05171	528.665	85.1367	2.12832e-07	80	97	0.404167	1.85733e-08	0.541565	0.0885228	9.999e-05	6.87318e-05	0.00414638
chr4	68351891	rs28656921	ENST00000344157	ENSG00000083896	YTHDC1	-1803	4960	1.06273	156.45	81.9727	1.28755e-08	91	118	0.491667	3.26989e-10	-0.504635	0.0722884	9.999e-05	8.60719e-07	8.73078e-05
chr4	2991696	rs2515942	ENST00000345167	ENSG00000125388	GRK4	27874	3788	1.05483	303.092	82.7148	2.80876e-08	68	85	0.354167	1.00415e-09	0.511976	0.0759036	9.999e-05	4.38186e-06	0.000366384
chr4	67662742	rs9991141	ENST00000365504	ENSG00000202374	SNORA62	-84495	4380	1.05369	191.956	82.832	2.66835e-07	37	39	0.1625	1.54514e-08	-0.736791	0.119646	9.999e-05	2.94374e-05	0.00195365
chr4	186191475	rs7663027	ENST00000378802	ENSG00000145476	CYP4V2	-46	5508	1.03941	676.719	86.3086	1.74807e-13	80	97	0.404167	2.14672e-15	0.774043	0.0824278	9.999e-05	4.72402e-11	1.18902e-08
chr4	51952498	rs2102278	ENST00000381431	ENSG00000163069	SGCB	85983	1828	1.04454	70.8149	81.4258	1.71519e-05	74	89	0.370833	1.87081e-06	-0.315892	0.0623696	0.00079992	0.000883063	0.0358657
chr4	37826564	rs2059483	ENST00000381967	ENSG00000169299	PGM2	-70	6214	1.06229	556.497	84.9219	6.19476e-08	82	115	0.479167	4.18909e-09	0.497313	0.0772125	9.999e-05	1.76834e-05	0.00124263
chr4	67737185	rs10518042	ENST00000384697	ENSG00000207428	RNU6-95P	-266711	4625	1.05954	192.889	83.0859	4.00644e-07	33	35	0.145833	2.64498e-08	-0.766958	0.126977	9.999e-05	4.28408e-05	0.00272112
chr4	1338354	rs111700625	ENST00000389851	ENSG00000163945	UVSSA	-8963	4257	1.05412	269.013	82.6367	2.22193e-07	12	12	0.05	1.19176e-08	-1.68085	0.270463	9.999e-05	3.44856e-05	0.00223967
chr4	171607	rs11727678	ENST00000390127	ENSG00000211553		35145	2066	1.05305	116.633	81.4453	2.89534e-10	89	116	0.483333	2.76071e-12	0.533695	0.0670412	9.999e-05	1.32464e-08	2.0342e-06
chr4	85657691	rs1471606	ENST00000395183	ENSG00000138639	ARHGAP24	-121016	4421	1.04924	187.079	83.7695	6.30953e-06	66	74	0.308333	7.96622e-07	-0.382757	0.0726676	0.00059994	0.000828431	0.0340688
chr4	74899562	rs7672942	ENST00000395759	ENSG00000163738	MTHFD2L	741449	3269	1.00253	162.604	83.7109	6.5663e-06	90	118	0.491667	8.27869e-07	0.531616	0.101102	0.00069993	0.00104772	0.0412416
chr4	155953681	rs2292538	ENST00000433477	ENSG00000256043	CTSO	235	5172	1.04726	359.109	84.1016	3.37742e-08	70	86	0.358333	1.71588e-09	0.443042	0.0668084	9.999e-05	6.95864e-06	0.00054997
chr4	38624896	rs2637712	ENST00000436901	ENSG00000231160	KLF3-AS1	39912	5398	1.0277	534.962	87.0117	6.12569e-07	35	38	0.158333	8.87159e-08	0.557025	0.0965229	0.00029997	0.000259251	0.0129805
chr4	725498	rs9328756	ENST00000440452	ENSG00000185619	PCGF3	19554	3569	1.0509	207.477	81.7578	5.32071e-06	70	90	0.375	4.73551e-07	0.391723	0.0726945	0.00079992	0.000763008	0.0318206
chr4	20707352	rs28439580	ENST00000444671	ENSG00000163138	PACRGL	6915	4858	1.03463	350.602	85.0781	3.68498e-07	41	46	0.191667	3.49193e-08	0.690168	0.115436	0.00029997	9.33336e-05	0.00542029
chr4	1111676	rs6839768	ENST00000454487	ENSG00000178222	RNF212	1870	3988	1.05766	244.377	82.6758	1.06434e-09	35	42	0.175	1.92617e-11	-0.969282	0.128113	9.999e-05	1.05788e-07	1.32445e-05
chr4	119519521	rs11728616	ENST00000456547	ENSG00000248280		-69365	4048	1.03599	170.202	80.7227	1.30051e-09	61	70	0.291667	1.40946e-11	-0.584881	0.0766591	9.999e-05	1.2556e-07	1.5402e-05
chr4	174317159	rs13145292	ENST00000457424	ENSG00000164118	CEP44	33254	4647	1.05028	420.66	86.0352	3.25504e-10	54	64	0.266667	1.20381e-11	0.723174	0.0943869	9.999e-05	6.05112e-08	7.8588e-06
chr4	185138739	rs12506141	ENST00000458385	ENSG00000164323	CFAP97	65261	5765	1.06122	707.115	86.1523	6.92237e-09	80	112	0.466667	4.28066e-10	-0.225539	0.0325711	9.999e-05	2.25378e-06	0.000205272
chr4	55387515	rs6849883	ENST00000459424	ENSG00000238585	Y_RNA	114192	4553	1.03541	352.897	85.4883	1.94708e-07	69	83	0.345833	1.79107e-08	0.608708	0.0993685	0.00039996	4.81872e-05	0.00301027
chr4	664300	rs7436737	ENST00000468356	ENSG00000242686	AC107464.1	-8088	3446	1.05963	186.633	79.8828	3.09106e-14	34	34	0.141667	1.86187e-17	0.963393	0.0932509	9.999e-05	1.20111e-12	4.19929e-10
chr4	88624193	rs2972024	ENST00000470815	ENSG00000138641	HERC3	-34076	4494	1.04739	320.597	84.2578	2.81116e-06	67	90	0.375	3.30201e-07	0.406996	0.0743782	0.00039996	0.000632952	0.0274635
chr4	664300	rs7436737	ENST00000489312	ENSG00000242686	AC107464.1	-8824	3450	1.04738	211.091	82.4414	2.44087e-08	34	34	0.141667	7.95085e-10	0.8336	0.12269	9.999e-05	2.83469e-06	0.000250289
chr4	154535921	rs62330399	ENST00000499023	ENSG00000171566	PLRG1	14513	4825	1.0709	346.671	84.375	7.43225e-07	47	59	0.245833	7.00665e-08	-0.329267	0.0565379	0.00019998	0.000138952	0.00762773
chr4	67715444	rs72643626	ENST00000499180	ENSG00000248049	UBA6-AS1	-347619	4659	1.06699	176.607	81.4648	8.49888e-07	32	34	0.141667	4.81515e-08	-0.904272	0.153072	0.00029997	8.07934e-05	0.00478034
chr4	88285020	rs79190960	ENST00000500009	ENSG00000246375	AC107067.1	77	4722	1.05801	281.972	81.9922	9.93568e-12	22	23	0.0958333	5.40107e-14	-1.31592	0.150395	9.999e-05	8.713e-10	1.72491e-07
chr4	67714206	rs35769895	ENST00000500538	ENSG00000248049	UBA6-AS1	12844	4220	1.05592	197.474	82.3047	2.52503e-08	37	39	0.1625	8.0201e-10	-0.468661	0.0689965	9.999e-05	2.45838e-06	0.000221743
chr4	89838405	rs3806789	ENST00000501215	ENSG00000247775	SNCA-AS1	1980	4567	1.0504	244.504	83.5547	6.52976e-08	81	102	0.425	3.33125e-09	0.714049	0.110023	9.999e-05	8.9511e-06	0.000684262
chr4	140508541	rs6818698	ENST00000502397	ENSG00000179387	ELMOD2	-15896	3823	1.05532	375.719	84.6289	2.60159e-12	47	55	0.229167	2.74089e-14	0.697714	0.0785286	9.999e-05	3.02791e-10	6.6187e-08
chr4	186199057	rs13146272	ENST00000502665	ENSG00000145476	CYP4V2	-5781	5492	1.044	761.832	88.3008	1.38367e-08	74	95	0.395833	1.52575e-09	0.616963	0.0926861	0.00019998	6.24527e-06	0.000500105
chr4	67741216	rs2319658	ENST00000502758	ENSG00000248049	UBA6-AS1	9071	4332	1.05411	200.566	82.9297	2.24584e-09	39	41	0.170833	5.07276e-11	-0.741783	0.100687	9.999e-05	1.99498e-07	2.29408e-05
chr4	119460435	rs9994810	ENST00000502760	ENSG00000245958	AC093752.1	-34052	4099	1.04577	182.573	81.543	1.09646e-08	61	71	0.295833	2.41403e-10	0.55301	0.0785059	9.999e-05	1.07632e-06	0.00010668
chr4	83445897	rs11099599	ENST00000502867	ENSG00000213608	SLC25A14P1	-31628	4396	1.05981	264.282	82.9102	4.55708e-13	75	97	0.404167	1.8234e-15	-0.915782	0.0971867	9.999e-05	2.99293e-11	7.91055e-09
chr4	174106759	rs75315518	ENST00000503140	ENSG00000248174	LINC02268	13757	4617	1.0495	414.871	85.6055	7.41319e-16	20	21	0.0875	2.81776e-18	-1.35699	0.126749	9.999e-05	7.23127e-14	3.23802e-11
chr4	105124088	rs74852040	ENST00000503171	ENSG00000138777	PPA2	329819	3402	1.0496	185.532	82.0898	7.17537e-06	26	27	0.1125	7.17511e-07	-0.719019	0.135875	0.00119988	0.000937412	0.0376197
chr4	1051477	rs935971	ENST00000503206	ENSG00000178222	RNF212	30125	4001	0.989487	176.029	76.3867	1.02482e-10	44	51	0.2125	1.35661e-13	0.783315	0.0914447	9.999e-05	2.18545e-08	3.18287e-06
chr4	129023054	rs280597	ENST00000503215	ENSG00000151466	SCLT1	70357	3313	1.0411	244.871	84.5312	6.36695e-06	73	102	0.425	9.02974e-07	-0.404593	0.0772451	0.00119988	0.00117331	0.0450452
chr4	186177427	rs4862656	ENST00000503432	ENSG00000109794	FAM149A	73007	5486	1.04814	619.718	84.9219	1.24779e-10	87	120	0.5	2.86515e-12	-0.747149	0.0939432	9.999e-05	3.44196e-08	4.74511e-06
chr4	2931304	rs55754437	ENST00000503518	ENSG00000125388	GRK4	-32331	3788	1.04743	313.043	83.6523	1.01047e-06	40	51	0.2125	8.86357e-08	0.670111	0.116115	0.00019998	0.000211376	0.0109261
chr4	13602794	rs17745712	ENST00000503532	ENSG00000250634	LINC01182	-217317	4905	1.055	367.275	84.2578	5.01755e-06	33	37	0.154167	6.54368e-07	-0.754566	0.142014	0.00079992	0.00127114	0.0479206
chr4	1382947	rs7681872	ENST00000503548	ENSG00000163945	UVSSA	6912	4312	1.0553	304.518	83.9062	3.01377e-10	69	81	0.3375	6.03758e-12	0.602819	0.077263	9.999e-05	3.65627e-08	4.98299e-06
chr4	189345356	rs6830262	ENST00000504057	ENSG00000249877	AC105924.1	-54021	5399	1.04598	337.558	80.5859	7.4994e-12	14	15	0.0625	2.30139e-14	1.56304	0.175236	9.999e-05	9.98689e-10	1.94788e-07
chr4	119634201	rs13122709	ENST00000504422	ENSG00000245958	AC093752.1	179361	4050	1.06601	179.206	81.3867	3.27845e-12	62	70	0.291667	1.11906e-14	0.731385	0.0807006	9.999e-05	1.40304e-10	3.26079e-08
chr4	82953470	rs11935989	ENST00000504520	ENSG00000251022	THAP9-AS1	-52511	4508	1.06013	297.617	84.0234	1.19407e-17	65	82	0.341667	1.00565e-20	0.834207	0.0704981	9.999e-05	4.68132e-16	3.05336e-13
chr4	39270293	rs3733281	ENST00000505077	ENSG00000035928	RFC1	32899	4825	1.06691	355.304	83.3984	3.2417e-07	90	120	0.5	2.1814e-08	-0.62111	0.102114	9.999e-05	6.09493e-05	0.00373445
chr4	13578908	rs12506352	ENST00000505343	ENSG00000038219	BOD1L1	-708	5104	1.05255	374.843	84.0234	1.22206e-13	31	34	0.141667	5.85751e-16	-1.01014	0.1047	9.999e-05	1.28115e-11	3.64849e-09
chr4	106071919	rs6828362	ENST00000505713	ENSG00000138777	PPA2	-597861	3409	1.05756	178.416	81.3086	7.54046e-06	62	74	0.308333	6.73983e-07	0.549042	0.103468	0.00039996	0.000896045	0.0363079
chr4	168334494	rs584145	ENST00000505890	ENSG00000181381	DDX60L	145992	4449	1.05299	326.215	84.3359	1.59055e-06	63	74	0.308333	1.70775e-07	0.495293	0.0880853	0.00029997	0.000339454	0.016316
chr4	185389059	rs112017996	ENST00000505916	ENSG00000109771	LRP2BP	6839	5660	1.03307	738.643	88.1055	1.36986e-06	21	21	0.0875	2.65095e-07	0.978021	0.177099	0.00069993	0.000793668	0.0328957
chr4	38794634	rs3924113	ENST00000505940	ENSG00000174125	TLR1	10216	5205	1.03991	368.725	81.2695	8.0452e-13	42	44	0.183333	1.90912e-15	-1.06116	0.112724	9.999e-05	1.21469e-10	2.84901e-08
chr4	106356136	rs78856396	ENST00000506280	ENSG00000145348	TBCK	-58398	3362	1.07028	176.192	81.7578	8.64766e-08	29	34	0.141667	3.15303e-09	0.839109	0.129059	9.999e-05	6.77372e-06	0.000537829
chr4	119352884	rs10012456	ENST00000506451	ENSG00000245958	AC093752.1	-141582	4099	1.04629	179.607	81.1719	1.0956e-06	58	67	0.279167	6.21577e-08	0.657573	0.112394	0.00029997	0.000129904	0.00720315
chr4	39452701	rs6531717	ENST00000506581	ENSG00000163682	RPL9	4980	4941	1.0423	428.195	85.625	1.24946e-09	53	64	0.266667	5.15149e-11	-0.657548	0.0892915	9.999e-05	2.85139e-07	3.18823e-05
chr4	67714206	rs35769895	ENST00000506606	ENSG00000248049	UBA6-AS1	12872	4220	1.04519	199.987	83.0664	7.97628e-19	37	39	0.1625	2.33202e-22	1.17552	0.093324	9.999e-05	3.02219e-17	2.582e-14
chr4	154525744	rs7670827	ENST00000506627	ENSG00000171566	PLRG1	15191	4826	1.05909	344.661	84.668	3.54888e-06	58	73	0.304167	4.63739e-07	0.54554	0.101148	0.00049995	0.000801328	0.0331452
chr4	75949076	rs6826085	ENST00000507187	ENSG00000138744	NAAA	-8094	5182	1.05171	270.405	83.6133	1.10362e-06	80	96	0.4	9.77629e-08	-0.508549	0.0884576	0.00019998	0.000191723	0.0100559
chr4	186191475	rs7663027	ENST00000507209	ENSG00000145476	CYP4V2	-4614	5511	1.06206	695.342	85.9961	7.41795e-17	80	97	0.404167	2.31841e-19	0.813509	0.0726106	9.999e-05	7.51518e-15	4.03417e-12
chr4	83539947	rs10019908	ENST00000507349	ENSG00000163319	MRPS18C	83891	4411	1.05708	258.667	82.2266	4.24951e-06	75	96	0.4	3.89141e-07	0.544081	0.100124	0.00109989	0.000726201	0.0307078
chr4	39103877	rs11096976	ENST00000507579	ENSG00000249685	AC079921.2	-30037	5065	1.03629	360.648	83.4375	6.20185e-08	88	118	0.491667	3.05406e-09	-0.560591	0.086131	9.999e-05	1.49283e-05	0.0010691
chr4	83052804	rs6831511	ENST00000507676	ENSG00000138674	SEC31A	-152267	4469	1.04728	300.855	84.6289	5.5546e-06	66	82	0.341667	7.80403e-07	-0.722174	0.136981	0.00039996	0.00120886	0.0460313
chr4	25770169	rs67405418	ENST00000507925	ENSG00000053900	ANAPC4	376307	4300	1.03221	444.83	85.0195	1.7259e-06	57	66	0.275	2.10672e-07	-0.402385	0.0721761	0.00049995	0.000600733	0.0262723
chr4	112637718	rs75321673	ENST00000508577	ENSG00000174720	LARP7	552	3306	1.01983	216.622	81.3477	8.07414e-09	11	12	0.05	1.57939e-10	-1.5738	0.220654	9.999e-05	1.33336e-06	0.000129098
chr4	176167797	rs7697207	ENST00000508773	ENSG00000150627	WDR17	-4535	4294	1.03695	329.086	84.9805	6.94011e-07	93	119	0.495833	7.20014e-08	-0.596668	0.10256	9.999e-05	0.000164861	0.00884196
chr4	37850943	rs4832959	ENST00000509020	ENSG00000249863	AC021106.1	-17350	6206	1.04254	565.42	85.4883	1.07808e-08	82	115	0.479167	6.13959e-10	0.60113	0.0877717	9.999e-05	3.59029e-06	0.000308255
chr4	67728834	rs10213333	ENST00000509133	ENSG00000227725	GCOM2	-309711	4614	1.06878	183.532	82.0117	3.19323e-10	37	39	0.1625	3.69713e-12	-0.911221	0.115321	9.999e-05	1.80841e-08	2.669e-06
chr4	66373209	rs57520017	ENST00000509473	ENSG00000250846	EPHA5-AS1	703247	4954	1.06618	213.843	81.3867	8.70416e-06	12	14	0.0583333	8.1301e-07	1.10115	0.209246	0.00069993	0.00119135	0.0455504
chr4	20742912	rs62411661	ENST00000509625	ENSG00000163138	PACRGL	42451	4858	1.03462	340	84.375	2.75518e-09	41	46	0.191667	9.44396e-11	0.810877	0.112015	9.999e-05	5.70687e-07	5.99632e-05
chr4	42123604	rs4132888	ENST00000509683	ENSG00000014824	SLC30A9	60569	4975	1.04347	338.761	84.8242	3.43627e-06	78	102	0.425	4.57558e-07	0.377922	0.0700297	0.00049995	0.000851063	0.034799
chr4	83446606	rs6854739	ENST00000509970	ENSG00000163319	MRPS18C	-9478	4411	1.05604	285.993	83.9062	4.42389e-10	78	104	0.433333	9.5273e-12	-0.662966	0.0859941	9.999e-05	5.06864e-08	6.69112e-06
chr4	119460435	rs9994810	ENST00000510011	ENSG00000245958	AC093752.1	5614	4050	1.05416	174.435	80.6445	3.86027e-14	61	71	0.295833	3.47141e-17	0.760812	0.0745333	9.999e-05	1.6326e-12	5.56356e-10
chr4	168938546	rs10031084	ENST00000510042	ENSG00000145439	CBR4	71711	4199	1.07547	312.88	84.4141	3.54157e-07	28	30	0.125	2.94351e-08	-0.6761	0.112374	0.00019998	5.38832e-05	0.00333689
chr4	171607	rs11727678	ENST00000510175	ENSG00000250312	ZNF718	47126	2048	1.05966	107.376	80.5273	2.08815e-21	89	116	0.483333	3.21525e-26	-0.844418	0.058452	9.999e-05	1.68565e-20	2.84026e-17
chr4	158680524	rs11559290	ENST00000510353	ENSG00000171503	ETFDH	8207	3795	1.05362	155.111	81.2109	6.1495e-11	48	59	0.245833	3.8339e-13	-0.77153	0.0923094	9.999e-05	3.46158e-09	6.05115e-07
chr4	42014516	rs1818292	ENST00000510460	ENSG00000014824	SLC30A9	23988	4986	1.0632	326.906	84.1016	4.1354e-10	70	86	0.358333	9.29559e-12	-0.782458	0.101428	9.999e-05	4.83805e-08	6.42166e-06
chr4	185389059	rs112017996	ENST00000510776	ENSG00000109771	LRP2BP	-10042	5660	1.03951	696.222	86.8164	1.12506e-06	21	21	0.0875	1.72351e-07	0.906563	0.161288	0.00059994	0.000580199	0.0255325
chr4	188452599	rs394784	ENST00000510832	ENSG00000249378	LINC01060	-2980	7092	1.05283	660.285	85.918	2.70524e-11	46	52	0.216667	6.48713e-13	-1.02929	0.124724	9.999e-05	6.80008e-09	1.11182e-06
chr4	1355018	rs3903127	ENST00000511563	ENSG00000163945	UVSSA	-11060	4263	1.06822	265.269	81.25	7.89563e-06	78	98	0.408333	7.064e-07	-0.60377	0.114018	0.00129987	0.00133269	0.0497472
chr4	54332897	rs1574493	ENST00000511634	ENSG00000248184	LINC02283	4	4471	1.04428	349.497	85.5859	3.87636e-06	75	87	0.3625	5.92326e-07	-0.389343	0.0729577	0.00069993	0.000991293	0.0394299
chr4	89090491	rs6825998	ENST00000512339	ENSG00000138640	FAM13A	-33342	4566	1.04961	328.909	85.0195	4.68462e-06	87	109	0.454167	6.77921e-07	-0.56059	0.105671	0.00059994	0.00109265	0.0425
chr4	83454644	rs3775089	ENST00000512375	ENSG00000163319	MRPS18C	-1289	4411	1.0513	265.978	82.7734	1.0481e-06	60	74	0.308333	7.91007e-08	-0.490923	0.0846907	0.00019998	0.000179097	0.00947148
chr4	83020677	rs897944	ENST00000512932	ENSG00000251022	THAP9-AS1	-120119	4514	1.06419	290.483	83.6133	2.43224e-11	64	81	0.3375	2.75452e-13	0.604246	0.0717262	9.999e-05	2.05894e-09	3.80191e-07
chr4	119265193	rs6849889	ENST00000513147	ENSG00000245958	AC093752.1	-195245	4057	1.07859	175.517	80.5664	3.18475e-08	60	71	0.295833	7.02038e-10	0.648466	0.0950748	9.999e-05	2.08643e-06	0.000192195
chr4	6664211	rs4689500	ENST00000513179	ENSG00000251580	LINC02482	9611	6467	1.04291	990.954	87.4414	5.80188e-07	35	37	0.154167	8.97077e-08	0.940698	0.163078	0.00029997	0.00040956	0.0191397
chr4	15645706	rs4698407	ENST00000513384	ENSG00000249252	AC098829.1	-417747	4982	1.02228	410.739	85.7422	2.87693e-09	63	74	0.308333	1.40075e-10	0.84644	0.118261	9.999e-05	8.63525e-07	8.75193e-05
chr4	44663325	rs1352792	ENST00000513775	ENSG00000151806	GUF1	-15170	4729	1.06547	167.517	81.1914	5.1145e-08	81	101	0.420833	1.45936e-09	0.531465	0.0797286	9.999e-05	3.8778e-06	0.000329212
chr4	164957010	rs3733420	ENST00000513876	ENSG00000250486	FAM218A	61	5447	1.04106	396.54	85.5273	6.35124e-07	29	32	0.133333	7.15043e-08	0.510762	0.0877705	9.999e-05	0.000176031	0.009346
chr4	158680524	rs11559290	ENST00000514148	ENSG00000171503	ETFDH	-1419	3787	1.05005	165.997	82.168	1.78102e-09	48	59	0.245833	3.11747e-11	-0.876447	0.117372	9.999e-05	1.36295e-07	1.65681e-05
chr4	185400293	rs3733646	ENST00000514247	ENSG00000109775	UFSP2	25685	5651	1.04634	670.81	86.5039	8.81054e-14	78	99	0.4125	1.04674e-15	-0.639686	0.0671029	9.999e-05	1.94477e-11	5.33788e-09
chr4	6673694	rs1133576	ENST00000515205	ENSG00000251580	LINC02482	135	6467	1.02174	1044.17	88.4961	7.23297e-11	33	35	0.145833	4.25411e-12	1.14751	0.145749	9.999e-05	5.23807e-08	6.89977e-06
chr4	119389387	rs7699346	ENST00000515251	ENSG00000245958	AC093752.1	-65510	4050	1.08297	159.674	78.2422	7.32944e-10	60	70	0.291667	3.23036e-12	0.76548	0.0965427	9.999e-05	3.00012e-08	4.17872e-06
chr4	174114991	rs115284835	ENST00000515444	ENSG00000248174	LINC02268	105406	4620	1.02893	446.715	87.3438	5.84648e-09	22	23	0.0958333	4.64195e-10	-1.08991	0.157786	9.999e-05	1.77829e-06	0.000167498
chr4	113508251	rs11098193	ENST00000515496	ENSG00000145349	CAMK2D	252816	3984	1.04289	316.117	85.9766	2.43686e-10	39	43	0.179167	8.46639e-12	0.774075	0.100094	9.999e-05	3.74518e-08	5.08228e-06
chr4	156252404	rs7657703	ENST00000541722	ENSG00000109738	GLRB	-823722	4717	1.02643	255.133	84.6875	5.37884e-06	46	53	0.220833	7.58134e-07	0.460162	0.0871708	0.00109989	0.00113913	0.0439695
chr4	139616579	rs2602233	ENST00000561977	ENSG00000261268	AC112236.1	6652	3635	1.06909	366.805	84.8438	1.01233e-06	73	92	0.383333	1.09441e-07	0.652134	0.113937	0.00019998	0.000208629	0.0108164
chr4	663577	rs9985747	ENST00000598370	ENSG00000242686	AC107464.1	-10318	3445	1.06724	210.938	81.9531	1.03514e-08	33	33	0.1375	2.496e-10	1.07208	0.152344	9.999e-05	8.82355e-07	8.91299e-05
chr4	118210198	rs17626497	ENST00000602520	ENSG00000269893	SNHG8	-68512	4285	1.05797	191.034	80.293	1.74209e-21	60	78	0.325	2.17357e-26	-0.92185	0.0634459	9.999e-05	2.75431e-20	4.57734e-17
chr4	56410573	rs2176785	ENST00000602986	ENSG00000157426	AASDH	-23066	5204	1.06001	439.392	85	2.86242e-06	87	111	0.4625	3.79717e-07	0.549467	0.101009	0.00069993	0.000819928	0.0337994
chr4	151084268	rs6818874	ENST00000603472	ENSG00000270681	AC095055.1	-55724	3320	1.07181	110.695	78.5938	1.20178e-06	45	57	0.2375	4.24309e-08	-0.530908	0.0894445	9.999e-05	6.78972e-05	0.00410215
chr4	184537555	rs1991229	ENST00000605270	ENSG00000271538	LINC02427	-2	5567	1.02909	676.182	87.4805	3.58931e-10	53	59	0.245833	1.98738e-11	0.817842	0.108188	9.999e-05	1.53877e-07	1.83559e-05
chr4	189766205	rs10034424	ENST00000608299	ENSG00000272566	AF250324.1	-61716	3736	1.062	218.97	81.6992	1.77183e-06	79	98	0.408333	1.23093e-07	0.661301	0.116077	0.00019998	0.000231944	0.0118032
chr4	139616579	rs2602233	ENST00000608958	ENSG00000145391	SETD7	-9881	3676	1.03641	352.553	85.2734	2.49766e-07	73	92	0.383333	2.29866e-08	0.516051	0.0850025	0.00019998	6.16936e-05	0.00376295
chr4	663577	rs9985747	ENST00000609172	ENSG00000272927	AC107464.3	-1633	3468	1.06669	211.249	82.4219	7.08758e-07	33	33	0.1375	4.6278e-08	0.830911	0.140443	0.00019998	8.0798e-05	0.00478034
chr4	173039	rs11733927	ENST00000609714	ENSG00000250312	ZNF718	48500	2048	1.06393	109.494	80.2734	5.23123e-11	37	38	0.158333	2.28802e-13	-1.04408	0.123393	9.999e-05	1.65552e-09	3.09943e-07
chr4	15601446	rs1134634	ENST00000609724	ENSG00000273133	AC116651.1	-37194	4862	1.02883	417.221	85.8984	1.20622e-06	86	116	0.483333	1.60526e-07	-0.604351	0.107213	0.00029997	0.000399213	0.0187066
chr4	44706069	rs62305383	ENST00000610267	ENSG00000272936	AC096586.1	1663	4726	1.05558	170.451	81.4062	1.95581e-09	50	58	0.241667	2.82801e-11	-0.645623	0.0862298	9.999e-05	1.42025e-07	1.71273e-05
chr4	38629552	rs111287056	ENST00000610668	ENSG00000231160	KLF3-AS1	35323	5397	1.0647	472.742	84.3359	1.74896e-06	35	38	0.158333	1.9102e-07	0.799564	0.142846	0.00019998	0.000507411	0.022833
chr4	177348	rs67379719	ENST00000618815	ENSG00000275426	AC253576.2	27609	2086	1.06262	107.404	79.6094	2.99203e-07	65	79	0.329167	9.11844e-09	0.609648	0.0971872	9.999e-05	1.6357e-05	0.00116046
chr4	118720786	rs298992	ENST00000628457	ENSG00000281731	AC110079.2	-35484	4144	1.0452	153.78	81.0547	9.79675e-07	63	84	0.35	5.30105e-08	0.420524	0.0714435	9.999e-05	9.92373e-05	0.00572206
chr4	118698681	rs298977	ENST00000629462	ENSG00000281731	AC110079.2	-14216	4152	1.05986	139.517	79.5898	4.03877e-09	44	56	0.233333	4.16905e-11	-0.767298	0.103583	9.999e-05	2.31963e-07	2.63007e-05
chr5	141167616	rs10477144	ENST00000231130	ENSG00000113205	PCDHB3	67142	3042	1.0611	222.554	84.2578	9.33461e-08	41	48	0.2	5.90983e-09	-0.589845	0.0926445	9.999e-05	1.04649e-05	0.000781758
chr5	141257325	rs2907298	ENST00000239444	ENSG00000120322	PCDHB8	79534	3187	1.04768	227.86	84.7656	4.33856e-06	76	102	0.425	5.9609e-07	0.448683	0.0841005	0.00039996	0.000695824	0.0296507
chr5	141207419	rs597196	ENST00000239446	ENSG00000120324	PCDHB10	15065	3188	1.04909	231.223	84.6094	1.78021e-06	35	41	0.170833	2.04141e-07	0.507746	0.0909576	9.999e-05	0.000274735	0.0136264
chr5	180314374	rs55901738	ENST00000253778	ENSG00000131459	GFPT2	39012	4905	1.0342	518.124	85.8008	1.91956e-07	74	93	0.3875	1.87028e-08	-0.521676	0.0852931	9.999e-05	7.14969e-05	0.0042876
chr5	113105377	rs73237117	ENST00000261486	ENSG00000129595	EPB41L4A	-686062	4675	1.08422	276.603	81.1133	7.45653e-06	15	17	0.0708333	6.44497e-07	1.08012	0.20315	0.00139986	0.00117866	0.0452077
chr5	6600680	rs3776446	ENST00000264670	ENSG00000037474	NSUN2	32610	5640	1.06035	560.893	86.6211	2.03956e-11	71	80	0.333333	5.80841e-13	0.851523	0.102906	9.999e-05	3.69478e-09	6.4126e-07
chr5	80599619	rs111692241	ENST00000265081	ENSG00000113318	MSH3	-55030	4560	1.07281	363.528	82.2266	6.64926e-12	51	59	0.245833	3.60337e-14	0.58965	0.0667751	9.999e-05	5.51878e-10	1.14449e-07
chr5	175919220	rs7721851	ENST00000265097	ENSG00000051596	THOC3	49078	3630	1.0568	474.13	85.8594	3.83459e-06	37	42	0.175	6.09677e-07	-0.598413	0.112276	0.00129987	0.00123797	0.0469629
chr5	127303899	rs2431496	ENST00000274473	ENSG00000145794	MEGF10	13039	3395	1.05165	244.454	83.6914	1.83939e-06	85	106	0.441667	1.81934e-07	-0.616314	0.10989	0.00019998	0.000295183	0.0144752
chr5	82090216	rs112355050	ENST00000282185	ENSG00000152348	ATG10	118190	3825	1.04569	389.252	85.5664	1.16261e-22	45	51	0.2125	3.14705e-26	-1.19129	0.0824372	9.999e-05	5.79716e-21	1.03426e-17
chr5	82273474	rs3738	ENST00000296674	ENSG00000186468	RPS23	5102	3686	1.05076	292.582	83.6133	6.55876e-16	60	74	0.308333	9.68112e-19	0.818434	0.0749575	9.999e-05	4.24603e-14	1.99658e-11
chr5	149961475	rs245056	ENST00000296736	ENSG00000164296	TIGD6	39691	4026	1.07344	444.843	86.2305	8.3894e-07	79	97	0.404167	1.11507e-07	0.578065	0.101071	9.999e-05	0.000202261	0.0105222
chr5	96774507	rs7063	ENST00000296754	ENSG00000164307	ERAP1	33592	4082	1.04512	233.205	83.7695	5.76241e-29	60	69	0.2875	2.7947e-34	-1.06719	0.0573015	9.999e-05	8.9652e-28	7.56119e-24
chr5	139448143	rs11954057	ENST00000302060	ENSG00000170464	DNAJC18	-8618	2146	1.04938	153.378	83.8867	2.27476e-06	79	108	0.45	2.41909e-07	0.401805	0.0724831	0.00019998	0.000230443	0.0117497
chr5	177306115	rs4631	ENST00000303204	ENSG00000169230	PRELID1	2340	3235	1.0336	353.464	85.7617	2.13197e-07	29	29	0.120833	2.09706e-08	0.613382	0.1007	9.999e-05	5.39862e-05	0.00333816
chr5	43866511	rs6868008	ENST00000306846	ENSG00000172239	PAIP1	-309433	3376	1.06936	96.8239	78.0664	5.90503e-07	25	27	0.1125	1.54593e-08	-0.45293	0.0735519	9.999e-05	2.81635e-05	0.00188145
chr5	140909767	rs114075983	ENST00000307360	ENSG00000250120	PCDHA10	53717	2819	1.06911	186.574	82.5781	1.63775e-07	20	20	0.0833333	8.15279e-09	1.19477	0.18973	9.999e-05	1.44478e-05	0.00103776
chr5	96720415	rs7736193	ENST00000309190	ENSG00000153113	CAST	17613	4003	1.04026	221.95	83.7305	9.13142e-08	67	77	0.320833	5.15615e-09	0.749323	0.117152	9.999e-05	1.28899e-05	0.000940896
chr5	477519	rs4334924	ENST00000315013	ENSG00000180104	EXOC3	31369	3606	1.06108	292.594	83.75	5.5258e-07	66	82	0.341667	4.40182e-08	0.706119	0.119127	0.00019998	9.23314e-05	0.00536723
chr5	34004602	rs10941112	ENST00000335606	ENSG00000242110	AMACR	3505	4874	1.05462	332.766	83.2617	4.4132e-08	71	91	0.379167	1.95645e-09	-0.573341	0.0868222	9.999e-05	7.80691e-06	0.000607514
chr5	83351558	rs9293336	ENST00000338635	ENSG00000152422	XRCC4	274030	3776	1.05291	358.776	85.5859	1.64681e-12	39	44	0.183333	2.23909e-14	1.03896	0.116409	9.999e-05	1.87563e-10	4.30145e-08
chr5	68741094	rs12523576	ENST00000354312	ENSG00000152942	RAD17	-628732	2161	1.05743	141.707	82.0703	1.13052e-05	69	86	0.358333	1.24026e-06	-0.408606	0.0791444	0.00089991	0.00107863	0.0421521
chr5	70960448	rs150490	ENST00000354833	ENSG00000172058	SERF1A	59760	1072	1.02031	69.3333	83.9648	1.3491e-05	35	40	0.166667	2.0179e-06	0.71131	0.140946	0.00069993	0.000804529	0.0332436
chr5	150914258	rs1600151	ENST00000356555	ENSG00000197083	ZNF300P1	32030	4508	1.05174	478.061	86.6406	1.62066e-06	81	102	0.425	2.54744e-07	0.618954	0.111894	0.00039996	0.000522635	0.0233879
chr5	107859061	rs1054256	ENST00000359660	ENSG00000145743	FBXL17	522348	4710	1.05808	273.128	79.9609	1.90374e-10	28	31	0.129167	1.02825e-12	0.908329	0.111316	9.999e-05	1.91363e-08	2.80721e-06
chr5	179826926	rs565280	ENST00000376931	ENSG00000161010	MRNIP	31881	5204	1.0532	601.956	86.6992	3.38299e-07	82	108	0.45	4.25061e-08	0.516866	0.0870846	0.00039996	0.000126561	0.00705609
chr5	148337418	rs9784645	ENST00000377906	ENSG00000204909	SPINK9	1858	3921	1.01177	250.443	83.4766	6.47595e-07	64	72	0.3	5.05451e-08	-0.627371	0.106393	0.00029997	0.000145612	0.00792164
chr5	140861215	rs77020201	ENST00000378122	ENSG00000204961	PCDHA9	13442	2813	1.02963	190.412	83.7891	4.97481e-16	20	20	0.0833333	7.57009e-19	1.65172	0.1506	9.999e-05	3.84624e-14	1.82272e-11
chr5	82281146	rs226196	ENST00000380167	ENSG00000205464	ATP6AP1L	1683	3687	1.05581	294.24	83.6328	1.27247e-27	58	72	0.3	9.97664e-33	1.16132	0.0653184	9.999e-05	1.58266e-26	8.72746e-23
chr5	146235712	rs13178443	ENST00000394434	ENSG00000133706	LARS	-53053	3817	1.05206	221.51	83.9062	2.26245e-06	47	56	0.233333	2.41136e-07	-0.419939	0.0757444	0.00029997	0.000329736	0.0159246
chr5	83354150	rs4703951	ENST00000396027	ENSG00000152422	XRCC4	276579	3776	1.01148	315.86	83.4961	5.38686e-15	41	47	0.195833	1.13559e-17	-1.08705	0.10423	9.999e-05	1.24056e-12	4.32476e-10
chr5	53099480	rs2068247	ENST00000396954	ENSG00000164172	MOCS2	10278	5090	1.06668	246.546	81.0156	2.08143e-08	84	106	0.441667	4.64029e-10	0.648002	0.0938103	9.999e-05	2.21192e-06	0.000202067
chr5	17145033	rs632754	ENST00000399760	ENSG00000215196	BASP1-AS1	72013	4265	1.03563	446.381	86.6016	1.14649e-08	74	99	0.4125	8.49253e-10	-0.462351	0.0681887	9.999e-05	3.26478e-06	0.000283315
chr5	151471697	rs357630	ENST00000429484	ENSG00000123643	SLC36A1	34610	4822	1.03421	365.852	85.3125	4.50027e-12	77	94	0.391667	6.59672e-14	0.813088	0.0933521	9.999e-05	8.12117e-10	1.62046e-07
chr5	97001087	rs38043	ENST00000437043	ENSG00000164308	ERAP2	125147	4152	1.04935	190.455	82.7344	2.82244e-17	83	108	0.45	1.42429e-20	0.930282	0.0790857	9.999e-05	1.03953e-15	6.46734e-13
chr5	103092535	rs34804	ENST00000438793	ENSG00000145730	PAM	226808	4040	1.03131	200.13	84.2188	4.29488e-06	55	59	0.245833	5.4132e-07	-0.479881	0.0895712	0.00049995	0.000679579	0.0291028
chr5	80646380	rs1650706	ENST00000439211	ENSG00000228716	DHFR	8602	4611	1.05207	415.406	85.1367	8.26215e-12	56	64	0.266667	1.26716e-13	0.539599	0.0628931	9.999e-05	1.216e-09	2.32684e-07
chr5	96775524	rs3198304	ENST00000443439	ENSG00000164307	ERAP1	32384	4086	1.0597	221.901	83.0078	8.45306e-19	61	70	0.291667	2.41736e-22	0.911987	0.0724445	9.999e-05	2.10304e-17	1.88989e-14
chr5	71012424	rs28409706	ENST00000445744	ENSG00000230847	AC044797.1	80768	1549	1.0332	93.3545	81.6797	1.28669e-05	34	39	0.1625	1.36871e-06	0.874506	0.170157	0.00049995	0.000946692	0.037967
chr5	61046169	rs12518404	ENST00000462279	ENSG00000049167	ERCC8	-138647	3383	1.05455	166.988	81.4648	7.50502e-06	77	97	0.404167	6.86893e-07	-0.507584	0.0957351	0.00039996	0.000849404	0.0347457
chr5	133159493	rs13178251	ENST00000478055	ENSG00000072682	P4HA2	-932232	2894	1.0649	114.492	79.0625	1.47741e-05	16	16	0.0666667	1.08727e-06	1.0764	0.207241	0.00069993	0.00108552	0.042304
chr5	128134167	rs2228112	ENST00000499346	ENSG00000245937	LINC01184	-51068	3689	1.07135	147.255	79.9609	5.08151e-06	53	70	0.291667	3.32257e-07	0.553954	0.101261	9.999e-05	0.000433696	0.0200667
chr5	177838312	rs59329233	ENST00000502601	ENSG00000170089	AC106795.1	-40220	4248	1.04167	412.039	85.8398	4.23906e-08	60	76	0.316667	3.26372e-09	0.697006	0.107325	9.999e-05	1.08663e-05	0.000807764
chr5	6365576	rs4701724	ENST00000502644	ENSG00000250490	LINC02145	-25693	5678	1.04042	548.374	87.1289	1.36846e-08	90	117	0.4875	1.16954e-09	0.740486	0.110309	9.999e-05	4.57665e-06	0.000380032
chr5	181242370	rs2287715	ENST00000502844	ENSG00000204628	RACK1	999	2804	1.0528	245.641	82.4023	5.32279e-06	67	84	0.35	5.2543e-07	-0.502433	0.0936594	0.00129987	0.000899222	0.0364123
chr5	176653264	rs13163642	ENST00000503030	ENSG00000048140	TSPAN17	5761	2872	1.05971	305.282	85.5273	1.26848e-07	57	58	0.241667	1.09546e-08	-0.934377	0.149906	9.999e-05	2.05644e-05	0.00142236
chr5	177355217	rs13153019	ENST00000503044	ENSG00000169220	RGS14	-15891	3361	1.05748	372.988	84.8438	3.60736e-06	43	50	0.208333	4.85869e-07	0.621886	0.115535	0.00059994	0.000896571	0.0363171
chr5	124638617	rs55746312	ENST00000503145	ENSG00000248296	AC025465.1	-102270	4598	1.03072	427.631	85.7227	2.91437e-09	84	110	0.458333	1.41513e-10	-0.815367	0.113954	9.999e-05	8.10019e-07	8.27183e-05
chr5	81307822	rs11739833	ENST00000503483	ENSG00000247572	CKMT2-AS1	-6338	4107	1.05653	311.932	83.457	9.07708e-08	19	21	0.0875	4.83206e-09	0.908382	0.14171	9.999e-05	1.52792e-05	0.00109037
chr5	88649559	rs13173305	ENST00000504034	ENSG00000271904	AC091826.2	-150863	2047	1.0526	103.6	82.0117	7.82428e-06	38	41	0.170833	7.87186e-07	-0.690716	0.131065	0.00059994	0.000544621	0.0241933
chr5	7868753	rs3822445	ENST00000504695	ENSG00000124279	FASTKD3	283	5474	1.07094	434.034	85.7812	7.40924e-07	19	22	0.0916667	8.94099e-08	0.82208	0.142496	9.999e-05	0.000176112	0.00934621
chr5	71012424	rs28409706	ENST00000504712	ENSG00000226259	GTF2H2B	592175	160	0.97502	18.5534	87.8711	4.89081e-06	34	39	0.1625	1.08129e-06	0.875348	0.168489	0.00019998	0.000115605	0.00651714
chr5	82297835	rs226205	ENST00000504770	ENSG00000152348	ATG10	325573	3825	1.04254	371.423	84.9023	1.94128e-09	41	47	0.195833	7.15751e-11	0.883164	0.121043	9.999e-05	3.87805e-07	4.2184e-05
chr5	140722954	rs2530225	ENST00000504897	ENSG00000120314	WDR55	54719	2597	1.05585	152.677	82.7734	6.5671e-07	89	119	0.495833	4.50961e-08	0.431016	0.0727811	9.999e-05	5.85067e-05	0.00359933
chr5	83065555	rs6882386	ENST00000504916	ENSG00000248112	AC108174.1	-144437	3687	1.06269	308.879	83.7109	1.01431e-10	86	110	0.458333	1.55898e-12	-0.797045	0.098692	9.999e-05	1.03165e-08	1.62965e-06
chr5	42521586	rs35500216	ENST00000505006	ENSG00000112964	GHR	7438	3852	1.03013	94.0705	80.4492	5.68024e-06	56	69	0.2875	4.13988e-07	-0.454072	0.0837805	0.00029997	0.000420271	0.0195499
chr5	139765464	rs165187	ENST00000505086	ENSG00000113119	TMCO6	-874032	2539	1.05395	145.962	82.0508	1.02079e-05	69	78	0.325	1.09283e-06	0.455849	0.0877856	0.00089991	0.00102355	0.0404741
chr5	134916178	rs7706190	ENST00000505174	ENSG00000113621	TXNDC15	23999	3458	1.05813	287.811	84.0039	9.66704e-29	24	24	0.1	6.38316e-34	-1.08707	0.0589935	9.999e-05	8.8679e-28	7.56119e-24
chr5	178204782	rs17080447	ENST00000506001	ENSG00000175309	PHYKPL	25523	4687	1.03939	494.926	86.1328	2.06804e-09	44	52	0.216667	1.05214e-10	-0.801271	0.111031	9.999e-05	5.84411e-07	6.11727e-05
chr5	140396690	rs10063049	ENST00000506545	ENSG00000113073	SLC4A9	36479	2427	1.03652	131.703	81.4453	7.82581e-06	53	62	0.258333	7.20643e-07	0.599941	0.113395	0.00059994	0.000788846	0.0327406
chr5	168782335	rs11740705	ENST00000506574	ENSG00000040275	SPDL1	-801302	4980	1.00597	473.371	82.3047	1.06489e-06	23	25	0.104167	7.4044e-08	-0.843869	0.145208	0.00059994	0.000480413	0.0217878
[truncated: 2,405 more rows]

## Sheet: TblS4
Table S4: Enrichment of fetal brain eTranscript cis-eQTL within functional annotations provided by the ENCODE and Roadmap Epigenomics Consortium projects
[truncated: 999 more rows]

[truncated: 6 more sheets: TblS5, TblS6, TblS7, TblS8, TblS9, TblS10]
